# Supplementary material for: Genome-wide association study of the fatty liver index in the Taiwanese population reveals shared and population-specific genetic risk factors across ethnicities
Source: Cell Biosci. 2025 Feb 8;15:19. doi: 10.1186/s13578-025-01346-5 (PMC11807309; doi:10.1186/s13578-025-01346-5)
Supplement: Supplementary file 1 — Additional File 1. Genome-wide significant SNPs from FLI GWASs in the Taiwanese population. Additional File 2. Genome-wide suggestive SNPs from FLI GWAS in the Taiwanese population. Additional File 3. Genome-wide significant SNPs from the FLI GWAS previously reported for BMI in the GWAS Catalog. Additional File 4. Genome-wide significant SNPs from the FLI GWAS previously reported for HDL-C in the GWAS Catalog. Additional File 5. Genome-wide significant SNPs from the FLI GWAS previously reported for LDL-C in the GWAS Catalog. Additional File 6. Genome-wide significant SNPs from the FLI GWAS previously reported for metabolic disease in the GWAS Catalog. Additional File 7. Genome-wide significant SNPs from FLI GWASs previously reported for TC in the GWAS Catalog. Additional File 8. Genome-wide significant SNPs from the FLI GWAS previously reported for TG in the GWAS Catalog. Additional File 9. Genome-wide significant SNPs from the FLI GWAS previously reported for WC in the GWAS Catalog [file 13578_2025_1346_MOESM1_ESM.xlsx]

## Sheet: Additional File 1
Additional File 1. Genome-wide significant SNPs from FLI GWAS in the Taiwanese population.
Chr	Pos	SNP	Function	Gene	RA	EA	EAF	BETA	SE	Z-score	P
2	27508345	rs3817588	intron variant	GCKR	T	C	0.357109	-0.0969423	0.0120727	-8.02985	9.76e-16
2	27512105	rs6547692	intron variant	GCKR	G	A	0.508044	-0.0970917	0.0115154	-8.43144	3.41e-17
2	27518370	rs780094	intron variant	GCKR	T	C	0.519075	-0.0939349	0.0114753	-8.18584	2.7e-16
2	27519736	rs780093	intron variant	GCKR	T	C	0.516328	-0.0926188	0.0114814	-8.06689	7.21e-16
2	27520287	rs780092	intron variant	GCKR	A	G	0.359437	-0.0905019	0.01204	-7.51679	5.61e-14
2	27520348	rs814295	intron variant	GCKR	A	G	0.361213	-0.0897902	0.0120243	-7.46742	8.18e-14
2	27521222	rs74928908	intron variant	GCKR	A	G	0.358343	-0.0908477	0.0120575	-7.53454	4.9e-14
2	27527272	rs6744393	downstream gene variant	GCKR	C	T	0.358731	-0.0915164	0.0122025	-7.49978	6.39e-14
2	27527678	rs2950835	downstream gene variant	GCKR	A	G	0.51447	-0.0943807	0.0116388	-8.10911	5.1e-16
2	27527679	rs2911711	downstream gene variant	GCKR	T	A	0.514466	-0.0943716	0.0116388	-8.10838	5.13e-16
2	27532958	rs4665987	upstream gene variant	SPATA31H1	G	A	0.472885	0.0659893	0.0114925	5.74196	9.36e-09
2	27538569	rs4665988	intron variant	SPATA31H1	C	A	0.473045	0.0662505	0.0114902	5.76583	8.13e-09
2	27542720	rs12473139	intron variant	SPATA31H1	T	C	0.473943	0.0665944	0.0114857	5.79803	6.71e-09
2	27555300	rs12995461	intron variant	SPATA31H1	A	C	0.472455	0.0656073	0.0114776	5.7161	1.09e-08
2	27555693	rs10169065	intron variant	SPATA31H1	A	G	0.472455	0.0656082	0.0114776	5.7162	1.09e-08
2	27560934	rs4665382	intron variant	SPATA31H1	T	C	0.472466	0.0657699	0.0114787	5.72976	1.01e-08
2	27561791	rs7570476	intron variant	SPATA31H1	C	T	0.472392	0.0659792	0.0114778	5.74843	9.01e-09
2	27563321	rs10208529	intron variant	SPATA31H1	A	T	0.472399	0.0659614	0.0114778	5.74687	9.09e-09
2	27568688	rs4665383	synonymous variant	SPATA31H1	C	G	0.472404	0.0659521	0.0114779	5.74603	9.14e-09
2	27571054	rs7577311	missense variant	SPATA31H1	G	T	0.47262	0.0657416	0.0114824	5.72542	1.03e-08
2	27578892	rs1919128	missense variant	SPATA31H1	A	G	0.472429	0.0660033	0.0114733	5.75279	8.78e-09
2	27588855	rs12478841	intron variant	ZNF512	A	G	0.473235	0.0669842	0.0114735	5.83818	5.28e-09
2	27589385	rs6760250	intron variant	ZNF512	G	A	0.473235	0.0669842	0.0114735	5.83818	5.28e-09
2	27594950	rs13010586	intron variant	ZNF512	G	A	0.473246	0.0670307	0.0114732	5.84237	5.15e-09
2	27598615	rs12989678	intron variant	ZNF512	C	T	0.472711	0.0687689	0.0115051	5.97728	2.27e-09
2	27602848	rs12467476	intron variant	ZNF512	T	C	0.471889	0.0665353	0.0114798	5.79586	6.8e-09
2	27604225	rs12464616	intron variant	ZNF512	C	T	0.473194	0.0671645	0.0114731	5.8541	4.8e-09
2	27609188	rs2384656	intron variant	ZNF512	A	G	0.473207	0.0674482	0.0114743	5.87821	4.15e-09
2	27616502	rs4666000	intron variant	ZNF512	T	C	0.472544	0.0662162	0.0114861	5.76491	8.17e-09
4	45173674	rs13130484	intergenic variant	-	C	T	0.262481	0.0751321	0.0128907	5.82838	5.6e-09
6	50819746	rs62405419	intron variant	TFAP2B	G	T	0.219178	0.0754712	0.0137002	5.50875	3.61e-08
6	50821065	rs3798519	intron variant	TFAP2B	A	C	0.219328	0.07706	0.0136858	5.63066	1.8e-08
6	50967582	rs35535237	intergenic variant	-	G	C	0.170953	0.0829696	0.0150409	5.51628	3.46e-08
7	73471480	rs6976930	intron variant	BAZ1B	G	A	0.0905983	-0.112762	0.0206061	-5.47223	4.44e-08
7	73493129	rs111837003	intron variant	BAZ1B	C	T	0.0904543	-0.11378	0.020625	-5.51661	3.46e-08
7	73556901	rs13233571	intron variant	BCL7B	C	T	0.0952383	-0.10976	0.0200939	-5.46237	4.7e-08
7	73557201	rs7793710	intron variant	BCL7B	C	G	0.0951845	-0.109685	0.0201038	-5.45593	4.87e-08
7	73561718	rs13225347	upstream gene variant	BCL7B	C	T	0.0951738	-0.109757	0.0201072	-5.45859	4.8e-08
7	73562919	rs34594435	downstream gene variant	TBL2	C	T	0.0951773	-0.109784	0.0201072	-5.45996	4.76e-08
7	73563782	rs12539351	downstream gene variant	TBL2	A	G	0.0903553	-0.117981	0.02064	-5.71616	1.09e-08
7	73568544	rs17145738	3 prime UTR variant	TBL2	C	T	0.0953106	-0.111924	0.0201029	-5.56754	2.58e-08
7	73568980	rs13232120	3 prime UTR variant	TBL2	A	T	0.0953212	-0.111393	0.0201008	-5.54172	3e-08
7	73570450	rs14415	3 prime UTR variant	TBL2	T	C	0.0953212	-0.111393	0.0201008	-5.54172	3e-08
7	73573024	rs2286276	intron variant	TBL2	C	T	0.0954345	-0.111695	0.020091	-5.55946	2.71e-08
7	73573739	rs35659126	intron variant	TBL2	C	T	0.0950554	-0.111939	0.0201318	-5.56032	2.69e-08
7	73575060	rs11974409	intron variant	TBL2	A	G	0.0951232	-0.111892	0.0201302	-5.55845	2.72e-08
7	73577374	rs12540011	intron variant	TBL2	G	A	0.0951932	-0.111617	0.0201195	-5.54773	2.89e-08
7	73578020	rs13246490	intron variant	TBL2	C	T	0.0951764	-0.111756	0.0201217	-5.554	2.79e-08
7	73591446	rs35866503	downstream gene variant	MLXIPL	C	T	0.0951792	-0.111884	0.0201219	-5.56033	2.69e-08
7	73593613	rs1051921	3 prime UTR variant	MLXIPL	G	A	0.0951792	-0.111881	0.0201219	-5.56019	2.69e-08
7	73596112	rs13247874	intron variant	MLXIPL	C	T	0.0970801	-0.115236	0.019962	-5.77278	7.8e-09
7	73597712	rs35332062	missense variant,splice region variant	MLXIPL	G	A	0.097869	-0.116419	0.0198901	-5.85312	4.82e-09
7	73598455	rs79624003	intron variant	MLXIPL	A	G	0.097781	-0.116873	0.0199072	-5.87089	4.33e-09
7	73598939	rs35732917	intron variant	MLXIPL	T	C	0.0976751	-0.117248	0.0199223	-5.88523	3.97e-09
7	73599571	rs13235543	synonymous variant	MLXIPL	C	T	0.0976095	-0.117156	0.0199252	-5.87979	4.11e-09
7	73601039	rs13240065	intron variant	MLXIPL	G	A	0.0965796	-0.11548	0.0200364	-5.76352	8.24e-09
7	73601851	rs34346326	intron variant	MLXIPL	T	C	0.0974213	-0.116802	0.0199491	-5.855	4.77e-09
7	73602675	rs13226650	intron variant	MLXIPL	A	G	0.0975531	-0.115602	0.0199403	-5.7974	6.74e-09
7	73603327	rs35368205	intron variant	MLXIPL	C	T	0.088349	-0.1325	0.0209433	-6.32658	2.51e-10
7	73605645	rs61010704	intron variant	MLXIPL	A	G	0.086174	-0.142287	0.0212257	-6.70353	2.03e-11
7	73606007	rs3812316	missense variant	MLXIPL	C	G	0.0861878	-0.141905	0.0212154	-6.68876	2.25e-11
7	73606346	rs6968170	intron variant	MLXIPL	G	A	0.086224	-0.141863	0.0212113	-6.68807	2.26e-11
7	73608416	rs13246993	intron variant	MLXIPL	G	A	0.0862116	-0.141605	0.0212115	-6.67585	2.46e-11
7	73609551	rs12531645	intron variant	MLXIPL	G	A	0.0861371	-0.141613	0.0212195	-6.67372	2.49e-11
7	73611645	rs13234131	intron variant	MLXIPL	A	G	0.0992997	-0.115022	0.0197123	-5.83503	5.38e-09
7	73612048	rs17145750	intron variant	MLXIPL	C	T	0.0996723	-0.11531	0.0196811	-5.85893	4.66e-09
7	73628113	rs6460047	upstream gene variant	MLXIPL	T	C	0.109302	-0.105877	0.018867	-5.61175	2e-08
7	73628255	rs7805504	upstream gene variant	MLXIPL	T	C	0.109191	-0.105685	0.0188726	-5.59991	2.14e-08
7	73628771	rs34958196	upstream gene variant	MLXIPL	G	A	0.139593	-0.0930226	0.017031	-5.46195	4.71e-08
7	73629335	rs34430945	upstream gene variant	MLXIPL	T	C	0.139124	-0.0938771	0.0170464	-5.50715	3.65e-08
7	73631153	rs7784668	intergenic variant	-	T	C	0.13863	-0.0951358	0.0170916	-5.56624	2.6e-08
7	73632428	rs17145813	intergenic variant	-	C	A	0.165367	-0.0868325	0.0159044	-5.45965	4.77e-08
7	73632449	rs17145817	intergenic variant	-	A	G	0.165368	-0.0868668	0.0159057	-5.46136	4.72e-08
7	73633518	rs35703204	intergenic variant	-	C	T	0.16511	-0.0887308	0.0159489	-5.56344	2.65e-08
7	73633765	rs13230514	intergenic variant	-	A	G	0.164912	-0.0873851	0.0159476	-5.4795	4.27e-08
7	73634852	rs13234805	intergenic variant	-	G	A	0.134826	-0.0953551	0.0174051	-5.47856	4.29e-08
7	78199023	rs3807649	intron variant	MAGI2	G	A	0.548794	0.0653048	0.0115635	5.64747	1.63e-08
7	78199117	rs3807648	intron variant	MAGI2	T	C	0.548665	0.0652148	0.0115508	5.64593	1.64e-08
7	78199422	rs3779274	intron variant	MAGI2	G	A	0.451238	-0.0656536	0.0115304	-5.69393	1.24e-08
7	78199623	rs3779273	intron variant	MAGI2	G	A	0.451253	-0.0659379	0.0115299	-5.71884	1.07e-08
7	78199674	rs3779272	intron variant	MAGI2	T	A	0.451254	-0.0657227	0.0115304	-5.69995	1.2e-08
7	78199995	rs1829990	intron variant	MAGI2	A	G	0.548759	0.0658016	0.0115305	5.70675	1.15e-08
7	78200451	rs1852006	intron variant	MAGI2	G	A	0.450902	-0.0650644	0.011539	-5.63868	1.71e-08
7	78202593	rs113763245	intron variant	MAGI2	G	A	0.453474	-0.0640913	0.0115685	-5.54015	3.02e-08
7	78202832	rs4730110	intron variant	MAGI2	T	C	0.546258	0.0638107	0.011569	5.51565	3.47e-08
7	78204659	rs4730115	intron variant	MAGI2	T	C	0.546303	0.0645051	0.0115814	5.5697	2.55e-08
8	19961928	rs326	intron variant	LPL	A	G	0.203706	-0.0805545	0.0144744	-5.56532	2.62e-08
8	19962894	rs331	intron variant	LPL	G	A	0.202135	-0.0794629	0.0145104	-5.47626	4.34e-08
8	125464631	rs2954017	upstream gene variant	TRIB1AL	T	C	0.564149	-0.074647	0.0115168	-6.4816	9.08e-11
8	125464911	rs2954018	upstream gene variant	TRIB1AL	C	T	0.702213	-0.0799165	0.0123889	-6.45064	1.11e-10
8	125465736	rs2001945	upstream gene variant	TRIB1AL	G	C	0.564083	-0.0745666	0.0115157	-6.47522	9.47e-11
8	125466108	rs2980853	upstream gene variant	TRIB1AL	A	C	0.55748	-0.0737372	0.0115044	-6.40945	1.46e-10
8	125466208	rs2001846	upstream gene variant	TRIB1AL	T	C	0.56406	-0.0745131	0.011519	-6.46874	9.88e-11
8	125466402	rs2001845	upstream gene variant	TRIB1AL	A	G	0.702165	-0.0798564	0.0123901	-6.44515	1.15e-10
8	125466503	rs2001844	upstream gene variant	TRIB1AL	A	G	0.557414	-0.0738119	0.0115067	-6.41471	1.41e-10
8	125467073	rs6982636	intron variant,non coding transcript variant	TRIB1AL	G	A	0.557308	-0.0734325	0.0115044	-6.38298	1.74e-10
8	125467120	rs6982502	intron variant,non coding transcript variant	TRIB1AL	C	T	0.564073	-0.07432	0.011515	-6.45418	1.09e-10
8	125467846	rs2980886	intron variant,non coding transcript variant	TRIB1AL	G	A	0.557245	-0.0740008	0.0115009	-6.43432	1.24e-10
8	125468125	rs4871603	intron variant,non coding transcript variant	TRIB1AL	C	T	0.695256	-0.0784112	0.0123053	-6.37216	1.86e-10
8	125468458	rs2980882	intron variant,non coding transcript variant	TRIB1AL	A	G	0.557223	-0.0738924	0.0115025	-6.42402	1.33e-10
8	125468730	rs2980880	intron variant,non coding transcript variant	TRIB1AL	G	A	0.701975	-0.0800878	0.0123795	-6.46937	9.84e-11
8	125469452	rs2980876	intron variant,non coding transcript variant	TRIB1AL	C	T	0.701902	-0.0800057	0.0123785	-6.4633	1.02e-10
8	125469710	rs2954020	intron variant,non coding transcript variant	TRIB1AL	A	G	0.701823	-0.0802242	0.0123763	-6.48208	9.05e-11
8	125470688	rs2954024	intron variant,non coding transcript variant	TRIB1AL	A	G	0.701776	-0.0799708	0.0123823	-6.45849	1.06e-10
8	125472034	rs4336630	intron variant,non coding transcript variant	TRIB1AL	T	G	0.694618	-0.0785307	0.0122978	-6.38573	1.71e-10
8	125472221	rs2954025	intron variant,non coding transcript variant	TRIB1AL	C	T	0.694611	-0.0785007	0.0122979	-6.38328	1.73e-10
8	125472284	rs2954026	intron variant,non coding transcript variant	TRIB1AL	T	G	0.701407	-0.0800161	0.0123736	-6.4667	1e-10
8	125472396	rs2980862	intron variant,non coding transcript variant	TRIB1AL	G	C	0.701421	-0.0801767	0.0123736	-6.47964	9.19e-11
8	125473054	rs2954028	intron variant,non coding transcript variant	TRIB1AL	T	C	0.701419	-0.0801701	0.0123736	-6.47911	9.23e-11
8	125473225	rs7828113	non coding transcript exon variant	TRIB1AL	A	G	0.694533	-0.0789121	0.0122999	-6.41569	1.4e-10
8	125473289	rs7846466	non coding transcript exon variant	TRIB1AL	T	C	0.701278	-0.0804169	0.0123789	-6.4963	8.23e-11
8	125475449	rs2980867	intron variant,non coding transcript variant	TRIB1AL	T	G	0.70134	-0.081673	0.0123762	-6.5992	4.13e-11
8	125481150	rs2954032	intron variant,non coding transcript variant	TRIB1AL	A	G	0.701646	-0.0811905	0.0123909	-6.55244	5.66e-11
8	125481504	rs2954033	intron variant,non coding transcript variant	TRIB1AL	A	G	0.700952	-0.0808057	0.0123715	-6.53161	6.51e-11
8	125493463	rs75998532	intron variant,non coding transcript variant	TRIB1AL	T	C	0.403192	-0.0657611	0.0117727	-5.58591	2.32e-08
8	125495066	rs2980888	intron variant,non coding transcript variant	TRIB1AL	T	C	0.718005	-0.0919513	0.0125803	-7.30918	2.69e-13
8	125495147	rs2954038	intron variant,non coding transcript variant	TRIB1AL	C	A	0.717845	-0.091709	0.0125763	-7.29218	3.05e-13
8	143377132	rs569067863	intron variant	RHPN1	G	A	0.0003685	1.2082	0.22009	5.48957	4.03e-08
9	126636251	rs7469554	intron variant	LMX1B	A	G	0.441403	-0.064726	0.0116387	-5.56126	2.68e-08
11	116682049	rs1787717	intergenic variant	-	T	C	0.630946	0.0661227	0.0119943	5.51286	3.53e-08
11	116697666	rs1787689	intergenic variant	-	G	A	0.557908	0.0666213	0.0116534	5.71691	1.08e-08
11	116697997	rs1787691	intergenic variant	-	A	G	0.558544	0.0669566	0.0116487	5.74799	9.03e-09
11	116700002	rs1145191	intergenic variant	-	G	C	0.556024	0.0652619	0.011624	5.61442	1.97e-08
11	116700226	rs1145193	intergenic variant	-	G	A	0.554813	0.0655142	0.0116188	5.63862	1.71e-08
11	116701489	rs1145196	intergenic variant	-	T	C	0.555624	0.0654096	0.0116247	5.62676	1.84e-08
11	116701809	rs1240783	intergenic variant	-	C	T	0.555662	0.0655049	0.0116261	5.6343	1.76e-08
11	116715567	rs7350481	intergenic variant	-	T	C	0.76256	-0.1691	0.013078	-12.9301	3.04e-38
11	116715707	rs7926828	intergenic variant	-	C	T	0.68519	-0.129633	0.0121764	-10.6462	1.82e-26
11	116717877	rs79408961	intergenic variant	-	C	T	0.0548753	0.138739	0.0241449	5.74609	9.13e-09
11	116717913	rs4938305	intergenic variant	-	T	C	0.686702	-0.132549	0.0122395	-10.8297	2.49e-27
11	116731683	rs75387300	intron variant,non coding transcript variant	-	G	A	0.16328	-0.0948313	0.0159482	-5.94622	2.74e-09
11	116733798	rs4938307	intron variant,non coding transcript variant	-	G	A	0.242109	-0.0950054	0.01367	-6.94992	3.65e-12
11	116736652	rs1558860	intron variant,non coding transcript variant	-	A	C	0.794338	-0.154598	0.0137172	-11.2703	1.84e-29
11	116736721	rs1558861	intron variant,non coding transcript variant	-	C	T	0.794304	-0.155038	0.0137128	-11.3061	1.22e-29
11	116741017	rs9326246	intron variant,non coding transcript variant	-	C	G	0.794356	-0.157504	0.0137215	-11.4786	1.69e-30
11	116741111	rs180349	intron variant,non coding transcript variant	-	A	T	0.793894	-0.156835	0.0137116	-11.4381	2.7e-30
11	116741558	rs11216125	intron variant,non coding transcript variant	-	G	A	0.257706	-0.0897427	0.0133168	-6.73908	1.59e-11
11	116746524	rs11216126	downstream gene variant	BUD13	A	C	0.254811	-0.0922223	0.0133449	-6.91069	4.82e-12
11	116753987	rs180326	intron variant	BUD13	G	T	0.794566	-0.158792	0.0137104	-11.5818	5.09e-31
11	116759802	rs75955612	intron variant	BUD13	A	T	0.0426808	0.161238	0.0272371	5.91981	3.22e-09
11	116760991	rs3825041	intron variant	BUD13	T	C	0.797878	-0.161359	0.0137899	-11.7013	1.26e-31
11	116768976	rs1268353	downstream gene variant	ZPR1	C	T	0.298737	-0.0925277	0.0127388	-7.26345	3.77e-13
11	116769346	rs622604	downstream gene variant	ZPR1	T	C	0.301807	-0.094892	0.012688	-7.47886	7.5e-14
11	116769378	rs610675	downstream gene variant	ZPR1	T	A	0.301812	-0.0948552	0.0126878	-7.47612	7.65e-14
11	116769521	rs6589565	downstream gene variant	ZPR1	A	G	0.796814	-0.160256	0.0137787	-11.6307	2.88e-31
11	116769652	rs623908	downstream gene variant	ZPR1	A	G	0.30194	-0.0949199	0.0126869	-7.48175	7.33e-14
11	116775346	rs11216135	3 prime UTR variant	ZPR1	C	G	0.299573	-0.0969013	0.0127181	-7.61915	2.55e-14
11	116776142	rs11602073	3 prime UTR variant	ZPR1	C	T	0.299173	-0.0950957	0.0127172	-7.4777	7.56e-14
11	116776404	rs11216136	3 prime UTR variant	ZPR1	T	G	0.301652	-0.0948428	0.0126853	-7.47658	7.63e-14
11	116776891	rs2160669	3 prime UTR variant	ZPR1	C	T	0.795462	-0.155417	0.0137443	-11.3078	1.2e-29
11	116778201	rs964184	3 prime UTR variant	ZPR1	G	C	0.794989	-0.155959	0.0137306	-11.3585	6.73e-30
11	116779090	rs75198898	intron variant	ZPR1	G	A	0.0678343	0.252575	0.021284	11.8669	1.76e-32
11	116779922	rs113932726	intron variant	ZPR1	C	T	0.0670862	0.252685	0.0213903	11.8131	3.34e-32
11	116780747	rs1942478	intron variant	ZPR1	T	G	0.301139	-0.0963024	0.0126915	-7.58795	3.25e-14
11	116781585	rs4417316	intron variant	ZPR1	C	T	0.29911	-0.0952366	0.0126983	-7.49997	6.38e-14
11	116781707	rs6589566	intron variant	ZPR1	G	A	0.795075	-0.156803	0.0137335	-11.4175	3.42e-30
11	116781775	rs7483863	intron variant	ZPR1	A	G	0.795075	-0.156803	0.0137335	-11.4175	3.42e-30
11	116782580	rs2075290	intron variant	ZPR1	C	T	0.776998	-0.141925	0.013394	-10.5962	3.1e-26
11	116783719	rs603446	intron variant	ZPR1	C	T	0.277556	-0.114626	0.0130589	-8.77762	1.67e-18
11	116786072	rs10750096	intron variant	ZPR1	C	A	0.795033	-0.157487	0.0137332	-11.4676	1.92e-30
11	116786845	rs3741298	intron variant	ZPR1	C	T	0.635599	-0.102832	0.0117826	-8.72749	2.6e-18
11	116786951	rs3741297	intron variant	ZPR1	C	T	0.0667609	0.257607	0.0213897	12.0435	2.1e-33
11	116791110	rs2072560	intron variant	APOA5	T	C	0.796115	-0.15992	0.013782	-11.6036	3.95e-31
11	116792991	rs662799	upstream gene variant	ZPR1	G	A	0.725505	-0.215052	0.0124757	-17.2376	1.39e-66
11	116796367	rs7123666	upstream gene variant	APOA5	A	G	0.841112	-0.14373	0.0153585	-9.35837	8.1e-21
11	116811440	rs7927820	downstream gene variant	LNC-RHL1	G	A	0.693903	-0.0876832	0.012273	-7.14443	9.04e-13
11	116813312	rs7396835	non coding transcript exon variant	LNC-RHL1	T	C	0.693327	-0.0879076	0.0122461	-7.1784	7.05e-13
11	116813448	rs7396851	splice region variant,non coding transcript exon variant	LNC-RHL1	T	C	0.693657	-0.0874633	0.0122572	-7.13565	9.63e-13
11	116940967	rs145705809	intron variant	SIK3	C	A	0.0133674	0.258054	0.0460555	5.60311	2.11e-08
16	20237087	rs12599169	intron variant,non coding transcript variant	-	C	T	0.266123	-0.0748299	0.0131901	-5.67318	1.4e-08
16	20238258	rs73537313	intron variant,non coding transcript variant	-	T	G	0.266118	-0.0748655	0.0131893	-5.67623	1.38e-08
16	20239068	rs77812386	non coding transcript exon variant	SNRPEP3	G	A	0.265578	-0.0748041	0.0131963	-5.66856	1.44e-08
16	20239123	rs9932221	non coding transcript exon variant	SNRPEP3	T	C	0.265578	-0.0748041	0.0131963	-5.66856	1.44e-08
16	20239374	rs4459549	intron variant,non coding transcript variant	-	G	A	0.265578	-0.0748041	0.0131963	-5.66856	1.44e-08
16	20239780	rs73537321	intron variant,non coding transcript variant	-	T	G	0.265574	-0.0745757	0.0131942	-5.65215	1.58e-08
16	20239811	rs73537323	intron variant,non coding transcript variant	-	G	A	0.265555	-0.0748292	0.0131946	-5.67118	1.42e-08
16	20243579	rs12599076	intron variant,non coding transcript variant	-	G	C	0.266943	-0.0733038	0.0130818	-5.6035	2.1e-08
16	20244738	rs28574699	intron variant,non coding transcript variant	-	C	T	0.266482	-0.0730067	0.0130937	-5.57571	2.47e-08
16	20245339	rs13338474	intron variant,non coding transcript variant	-	C	T	0.26648	-0.0731537	0.0130939	-5.58684	2.31e-08
16	20245499	rs13339474	intron variant,non coding transcript variant	-	A	C	0.266475	-0.0732224	0.0130937	-5.59218	2.24e-08
16	20246118	rs28432726	intron variant,non coding transcript variant	-	G	A	0.266665	-0.0732692	0.0130907	-5.59706	2.18e-08
16	20246387	rs8057825	intron variant,non coding transcript variant	-	G	A	0.266679	-0.0732651	0.013091	-5.59659	2.19e-08
16	20246948	rs8063747	intron variant,non coding transcript variant	-	T	C	0.267258	-0.0738743	0.0130808	-5.64754	1.63e-08
16	20247110	rs12597682	intron variant,non coding transcript variant	-	C	A	0.266539	-0.0729044	0.0130906	-5.56921	2.56e-08
16	20247882	rs7188545	intron variant,non coding transcript variant	-	C	T	0.266742	-0.0730588	0.0130909	-5.58088	2.39e-08
16	53765935	rs9937354	intron variant	FTO	G	A	0.172479	0.123822	0.0147119	8.41647	3.88e-17
16	53765993	rs9928094	intron variant	FTO	A	G	0.172479	0.123822	0.0147119	8.41647	3.88e-17
16	53766073	rs9930397	intron variant	FTO	T	A	0.170792	0.124258	0.0149247	8.32566	8.39e-17
16	53766288	rs9940278	intron variant	FTO	C	T	0.172082	0.123947	0.0147313	8.41382	3.97e-17
16	53766656	rs9939973	intron variant	FTO	G	A	0.172589	0.123418	0.014707	8.39182	4.79e-17
16	53766717	rs9940646	intron variant	FTO	C	G	0.172589	0.123418	0.014707	8.39182	4.79e-17
16	53767042	rs1421085	intron variant	FTO	T	C	0.126603	0.162801	0.0165385	9.84373	7.3e-23
16	53767431	rs1421086	intron variant	FTO	C	A	0.172579	0.123306	0.0147078	8.38371	5.13e-17
16	53767637	rs9923147	intron variant	FTO	C	T	0.172592	0.123216	0.0147078	8.37759	5.4e-17
16	53768073	rs9923544	intron variant	FTO	C	T	0.172582	0.123881	0.0147044	8.42476	3.61e-17
16	53768582	rs11642015	intron variant	FTO	C	T	0.126217	0.160773	0.016568	9.70383	2.9e-22
16	53769311	rs62048402	intron variant	FTO	G	A	0.126217	0.161187	0.0165638	9.73124	2.22e-22
16	53769662	rs1558902	intron variant	FTO	T	A	0.126208	0.161679	0.0165635	9.76118	1.65e-22
16	53771295	rs11075985	intron variant	FTO	C	A	0.172654	0.124869	0.0146984	8.49544	1.97e-17
16	53772541	rs56094641	intron variant	FTO	A	G	0.127416	0.164255	0.01652	9.94277	2.71e-23
16	53773586	rs16952522	intron variant	FTO	C	G	0.0863565	0.158023	0.0195062	8.10118	5.44e-16
16	53775211	rs55872725	intron variant	FTO	C	T	0.122146	0.163443	0.0167808	9.73988	2.04e-22
16	53775335	rs1121980	intron variant	FTO	G	A	0.166355	0.127141	0.014908	8.52838	1.48e-17
16	53776634	rs7187250	intron variant	FTO	C	A	0.122029	0.164193	0.0167903	9.77903	1.39e-22
16	53776774	rs7193144	intron variant	FTO	T	C	0.123613	0.168568	0.0166814	10.1052	5.24e-24
16	53777031	rs62033399	intron variant	FTO	C	T	0.122248	0.164578	0.0167778	9.80924	1.03e-22
16	53777876	rs62033400	intron variant	FTO	A	G	0.12296	0.167045	0.0167265	9.9868	1.74e-23
16	53778521	rs8063057	intron variant	FTO	T	C	0.123051	0.165604	0.0167287	9.89943	4.19e-23
16	53779455	rs17817449	intron variant	FTO	T	G	0.122627	0.163752	0.0167559	9.77281	1.47e-22
16	53779538	rs8043757	intron variant	FTO	A	T	0.122634	0.162889	0.0167583	9.71989	2.48e-22
16	53780451	rs9972653	intron variant	FTO	G	T	0.122987	0.165945	0.0167286	9.91981	3.41e-23
16	53781523	rs17817497	intron variant	FTO	T	C	0.122872	0.165399	0.0167403	9.88032	5.07e-23
16	53782363	rs8050136	intron variant	FTO	C	A	0.122476	0.163434	0.0167685	9.74652	1.91e-22
16	53782840	rs8051591	intron variant	FTO	A	G	0.122689	0.162875	0.0167566	9.72007	2.48e-22
16	53782926	rs9935401	intron variant	FTO	G	A	0.122665	0.163435	0.0167558	9.75396	1.77e-22
16	53784255	rs9933509	intron variant	FTO	T	C	0.167164	0.129363	0.0148825	8.69233	3.55e-18
16	53784548	rs3751812	intron variant	FTO	G	T	0.122545	0.164582	0.0167623	9.81858	9.37e-23
16	53784812	rs3751814	intron variant	FTO	G	A	0.122724	0.165597	0.0167455	9.88904	4.64e-23
16	53784901	rs9931900	intron variant	FTO	A	G	0.16716	0.129564	0.0148806	8.70694	3.12e-18
16	53785257	rs9936385	intron variant	FTO	T	C	0.122718	0.165311	0.0167461	9.87158	5.53e-23
16	53785286	rs9923233	intron variant	FTO	G	C	0.122622	0.166005	0.0167545	9.90809	3.84e-23
16	53786025	rs11075991	intron variant	FTO	A	T	0.122734	0.165353	0.0167453	9.87462	5.36e-23
16	53786154	rs11075992	intron variant	FTO	T	C	0.122712	0.165193	0.0167467	9.86421	5.95e-23
16	53786591	rs9926289	intron variant	FTO	G	A	0.122758	0.164621	0.0167469	9.82995	8.37e-23
16	53786615	rs9939609	intron variant	FTO	T	A	0.122727	0.165394	0.0167456	9.87684	5.25e-23
16	53786901	rs9937709	intron variant	FTO	A	G	0.16716	0.12959	0.0148807	8.70858	3.08e-18
16	53787385	rs7206410	intron variant	FTO	T	C	0.122711	0.165507	0.0167456	9.88364	4.9e-23
16	53787501	rs7206629	intron variant	FTO	T	C	0.167182	0.129562	0.0148815	8.70623	3.14e-18
16	53787703	rs7202116	intron variant	FTO	A	G	0.122744	0.16581	0.0167358	9.90747	3.86e-23
16	53787778	rs7202296	intron variant	FTO	A	G	0.122724	0.165366	0.0167467	9.87451	5.37e-23
16	53788230	rs66908032	intron variant	FTO	C	A	0.122852	0.165892	0.0167477	9.90536	3.95e-23
16	53788271	rs72803697	intron variant	FTO	C	T	0.122718	0.165962	0.016744	9.91178	3.7e-23
16	53788325	rs62033403	intron variant	FTO	A	G	0.122707	0.165799	0.0167445	9.9017	4.09e-23
16	53788327	rs62033404	intron variant	FTO	A	G	0.122704	0.165579	0.0167455	9.88796	4.69e-23
16	53788475	rs62033405	intron variant	FTO	C	T	0.122536	0.16483	0.0167604	9.83448	8e-23
16	53788528	rs7206122	intron variant	FTO	G	A	0.122701	0.16547	0.0167465	9.88087	5.04e-23
16	53789815	rs79994966	intron variant	FTO	T	C	0.114169	0.160852	0.0174676	9.2086	3.3e-20
16	53789966	rs28432761	intron variant	FTO	T	C	0.244961	0.0914076	0.0132007	6.92444	4.38e-12
16	53790078	rs11647020	intron variant	FTO	C	T	0.24421	0.0900264	0.0131903	6.8252	8.78e-12
16	53790095	rs11646715	intron variant	FTO	G	A	0.24421	0.0900264	0.0131903	6.8252	8.78e-12
16	53791576	rs9941349	intron variant	FTO	C	T	0.167136	0.127773	0.0148903	8.58098	9.41e-18
16	53792116	rs28567725	intron variant	FTO	T	C	0.167579	0.127079	0.0148792	8.54076	1.33e-17
16	53794050	rs62033408	intron variant	FTO	A	G	0.122866	0.164896	0.0167389	9.85102	6.79e-23
16	53794154	rs17817964	intron variant	FTO	C	T	0.139596	0.157138	0.0159231	9.86859	5.7e-23
16	53796143	rs62033413	intron variant	FTO	C	G	0.132156	0.156017	0.0163301	9.55393	1.25e-21
16	53796955	rs9933040	intron variant	FTO	T	A	0.177852	0.12377	0.0145641	8.49832	1.92e-17
16	53797442	rs72805611	intron variant	FTO	C	T	0.133382	0.156184	0.0162199	9.62912	6.02e-22
16	53797859	rs9922619	intron variant	FTO	G	T	0.178071	0.123213	0.0145613	8.46167	2.64e-17
16	53800695	rs7188250	intron variant	FTO	T	C	0.133538	0.155318	0.016212	9.5804	9.67e-22
16	53800696	rs72805612	intron variant	FTO	G	A	0.133334	0.155997	0.0162229	9.61582	6.86e-22
16	53803232	rs11075993	intron variant	FTO	G	T	0.134166	0.154579	0.0161864	9.54995	1.3e-21
16	53806613	rs12149574	intron variant	FTO	C	G	0.134575	0.154	0.0161706	9.52349	1.67e-21
16	53808996	rs12149832	intron variant	FTO	G	A	0.130177	0.149038	0.0163949	9.09052	9.86e-20
16	53809936	rs75582195	intron variant	FTO	G	A	0.0936923	0.137561	0.0189233	7.26936	3.61e-13
16	53810981	rs76682627	intron variant	FTO	C	G	0.0943081	0.134867	0.0188889	7.14004	9.33e-13
17	67829974	rs9915591	intron variant	BPTF	C	G	0.655798	0.0753218	0.0123873	6.08056	1.2e-09
17	67830745	rs12602556	intron variant	BPTF	A	G	0.656477	0.0751421	0.0123754	6.07188	1.26e-09
17	67831327	rs62084208	intron variant	BPTF	C	T	0.656032	0.0744216	0.0123632	6.01958	1.75e-09
17	67832594	rs62084210	intron variant	BPTF	A	G	0.656332	0.0755305	0.0123639	6.10896	1e-09
17	67834166	rs7223643	intron variant	BPTF	A	G	0.655414	0.074529	0.0122979	6.0603	1.36e-09
17	67834462	rs1976052	intron variant	BPTF	C	T	0.655249	0.0750428	0.0122797	6.11112	9.89e-10
17	67835142	rs7209675	intron variant	BPTF	A	T	0.655475	0.0751505	0.0122145	6.15256	7.62e-10
17	67836274	rs7221651	intron variant	BPTF	G	A	0.655371	0.0748506	0.0121907	6.13995	8.25e-10
17	67836460	rs12452511	intron variant	BPTF	A	G	0.655371	0.0748506	0.0121907	6.13995	8.25e-10
17	67836886	rs1976053	intron variant	BPTF	C	G	0.66263	0.0758126	0.0122869	6.17022	6.82e-10
17	67837108	rs1976054	intron variant	BPTF	T	G	0.655371	0.0748506	0.0121907	6.13995	8.25e-10
17	67838621	rs2052187	intron variant	BPTF	T	C	0.655371	0.0748506	0.0121907	6.13995	8.25e-10
17	67839501	rs11079707	intron variant	BPTF	G	A	0.655128	0.0746329	0.0121948	6.12006	9.35e-10
17	67839885	rs80135947	intron variant	BPTF	A	C	0.655373	0.0748427	0.0121907	6.13931	8.29e-10
17	67840526	rs6504542	intron variant	BPTF	T	C	0.655382	0.0748186	0.0121909	6.13727	8.4e-10
17	67840943	rs8082512	intron variant	BPTF	T	C	0.655382	0.0748186	0.0121909	6.13727	8.4e-10
17	67841077	rs1599859	intron variant	BPTF	C	G	0.655537	0.0747135	0.0121937	6.1272	8.94e-10
17	67841099	rs1966410	intron variant	BPTF	T	C	0.655537	0.0747135	0.0121937	6.1272	8.94e-10
17	67841119	rs58551145	intron variant	BPTF	A	G	0.655413	0.0746379	0.0121951	6.12033	9.34e-10
17	67841543	rs6504543	intron variant	BPTF	T	C	0.661184	0.07607	0.0122501	6.20976	5.31e-10
17	67841867	rs8067892	intron variant	BPTF	A	G	0.655382	0.0748186	0.0121909	6.13727	8.4e-10
17	67842627	rs8074078	intron variant	BPTF	T	G	0.655382	0.0748186	0.0121909	6.13727	8.4e-10
17	67843094	rs8073510	intron variant	BPTF	A	G	0.654167	0.075394	0.0121999	6.17987	6.42e-10
17	67843992	rs12450363	intron variant	BPTF	T	C	0.654811	0.0744788	0.0122102	6.09974	1.06e-09
17	67845013	rs2365466	intron variant	BPTF	G	A	0.654947	0.0741977	0.0121812	6.09117	1.12e-09
17	67845202	rs2365468	intron variant	BPTF	C	T	0.660748	0.0755446	0.0122405	6.17168	6.76e-10
17	67845900	rs62084213	intron variant	BPTF	A	G	0.654947	0.0741977	0.0121812	6.09117	1.12e-09
17	67846070	rs7223930	intron variant	BPTF	G	A	0.654947	0.0741977	0.0121812	6.09117	1.12e-09
17	67846149	rs7224923	intron variant	BPTF	T	G	0.654947	0.0741977	0.0121812	6.09117	1.12e-09
17	67847209	rs62084214	intron variant	BPTF	C	G	0.654947	0.0741977	0.0121812	6.09117	1.12e-09
17	67849581	rs8081517	intron variant	BPTF	A	T	0.654947	0.0741977	0.0121812	6.09117	1.12e-09
17	67849802	rs8081856	intron variant	BPTF	A	G	0.654965	0.0722744	0.0121928	5.92764	3.07e-09
17	67850944	rs62084234	intron variant	BPTF	A	G	0.654947	0.0741977	0.0121812	6.09117	1.12e-09
17	67851209	rs7212293	intron variant	BPTF	A	G	0.66053	0.0753115	0.0122417	6.15206	7.65e-10
17	67852878	rs4791048	intron variant	BPTF	G	A	0.660748	0.0755446	0.0122405	6.17168	6.76e-10
17	67853159	rs2086744	intron variant	BPTF	C	G	0.654947	0.0741977	0.0121812	6.09117	1.12e-09
17	67853811	rs2046323	intron variant	BPTF	T	G	0.654933	0.0743312	0.0121812	6.10214	1.05e-09
17	67855857	rs4791046	intron variant	BPTF	G	A	0.654212	0.0728408	0.0121846	5.97812	2.26e-09
17	67856791	rs4790908	intron variant	BPTF	T	G	0.65495	0.0741899	0.0121812	6.09055	1.13e-09
17	67857643	rs74561219	intron variant	BPTF	T	A	0.654878	0.0739846	0.0121817	6.07344	1.25e-09
17	67860457	rs62084238	intron variant	BPTF	T	A	0.654689	0.0738049	0.0121896	6.05474	1.41e-09
17	67861061	rs2128792	intron variant	BPTF	C	T	0.654928	0.074276	0.0121822	6.09711	1.08e-09
17	67861598	rs2365764	intron variant	BPTF	G	A	0.654952	0.0741805	0.0121812	6.08977	1.13e-09
17	67863117	rs62084240	intron variant	BPTF	C	A	0.65496	0.0741332	0.0121811	6.08592	1.16e-09
17	67864291	rs60432293	intron variant	BPTF	T	C	0.654932	0.0741021	0.0121819	6.08299	1.18e-09
17	67864743	rs59950564	intron variant	BPTF	A	G	0.65496	0.0741332	0.0121811	6.08592	1.16e-09
17	67867234	rs4790905	intron variant	BPTF	C	A	0.654959	0.0741362	0.0121811	6.08615	1.16e-09
17	67868786	rs58141639	intron variant	BPTF	C	T	0.65493	0.0743463	0.0121828	6.10256	1.04e-09
17	67871795	rs62084246	intron variant	BPTF	G	C	0.654985	0.0739629	0.012181	6.07199	1.26e-09
17	67871919	rs9912084	intron variant	BPTF	A	C	0.65496	0.0741081	0.012181	6.08393	1.17e-09
17	67872117	rs9912770	intron variant	BPTF	C	T	0.65496	0.0741081	0.012181	6.08393	1.17e-09
17	67872553	rs11869819	intron variant	BPTF	A	C	0.654984	0.0739663	0.012181	6.07226	1.26e-09
17	67874528	rs12450907	intron variant	BPTF	T	G	0.654984	0.0739663	0.012181	6.07226	1.26e-09
17	67875443	rs9890629	intron variant	BPTF	G	A	0.654984	0.0739663	0.012181	6.07226	1.26e-09
17	67875482	rs12451707	intron variant	BPTF	G	A	0.654984	0.0739663	0.012181	6.07226	1.26e-09
17	67876634	rs4569324	intron variant	BPTF	C	T	0.654959	0.0741116	0.012181	6.08421	1.17e-09
17	67876787	rs62084247	intron variant	BPTF	C	T	0.654959	0.0741116	0.012181	6.08421	1.17e-09
17	67878347	rs9915108	intron variant	BPTF	T	C	0.654959	0.0741116	0.012181	6.08421	1.17e-09
17	67878379	rs9913471	intron variant	BPTF	C	T	0.654959	0.0741116	0.012181	6.08421	1.17e-09
17	67878425	rs62084248	intron variant	BPTF	C	T	0.654959	0.0741116	0.012181	6.08421	1.17e-09
17	67878745	rs12451511	intron variant	BPTF	T	G	0.654959	0.0741116	0.012181	6.08421	1.17e-09
17	67878882	rs62084249	intron variant	BPTF	A	G	0.654959	0.0741116	0.012181	6.08421	1.17e-09
17	67879376	rs11867537	intron variant	BPTF	A	G	0.653976	0.074927	0.0121845	6.14935	7.78e-10
17	67880361	rs35243555	intron variant	BPTF	G	C	0.654959	0.0741116	0.012181	6.08421	1.17e-09
17	67882101	rs8074644	intron variant	BPTF	G	C	0.654889	0.0741159	0.0121809	6.08458	1.17e-09
17	67882620	rs62084251	intron variant	BPTF	G	A	0.654959	0.0741116	0.012181	6.08421	1.17e-09
17	67883127	rs9892803	intron variant	BPTF	T	G	0.654959	0.0741116	0.012181	6.08421	1.17e-09
17	67885843	rs3935969	intron variant	BPTF	A	G	0.65497	0.074278	0.0121816	6.09754	1.08e-09
17	67886056	rs4318247	intron variant	BPTF	A	G	0.65497	0.074278	0.0121816	6.09754	1.08e-09
17	67889055	rs7208663	intron variant	BPTF	T	C	0.65497	0.074278	0.0121816	6.09754	1.08e-09
17	67889369	rs75231441	intron variant	BPTF	A	G	0.65497	0.074278	0.0121816	6.09754	1.08e-09
17	67889667	rs12452823	intron variant	BPTF	G	A	0.654971	0.0742741	0.0121816	6.09723	1.08e-09
17	67889932	rs6504548	intron variant	BPTF	T	C	0.6608	0.0755757	0.0122412	6.1739	6.66e-10
17	67891506	rs8079291	intron variant	BPTF	A	G	0.655903	0.0734719	0.0122031	6.02077	1.74e-09
17	67891780	rs8079754	intron variant	BPTF	A	G	0.654987	0.0742329	0.0121818	6.09378	1.1e-09
17	67892668	rs6504549	intron variant	BPTF	A	G	0.660826	0.0754425	0.0122413	6.16295	7.14e-10
17	67896636	rs56148300	intron variant	BPTF	T	C	0.673393	0.0748912	0.0123812	6.04878	1.46e-09
17	67896903	rs56404791	intron variant	BPTF	T	G	0.672766	0.0749893	0.0123692	6.0626	1.34e-09
17	67902693	rs7216064	intron variant	BPTF	G	A	0.666117	0.0732032	0.0122928	5.95497	2.6e-09
17	67906529	rs8065906	intron variant	BPTF	G	A	0.654124	0.0743772	0.0121894	6.10182	1.05e-09
17	67913326	rs12602655	intron variant	BPTF	A	G	0.655376	0.0735716	0.0122104	6.02535	1.69e-09
17	67916844	rs8072225	intron variant	BPTF	A	G	0.674031	0.0745675	0.0123936	6.01663	1.78e-09
17	67917242	rs55896768	intron variant	BPTF	T	C	0.67357	0.0744648	0.0123987	6.00583	1.9e-09
17	67924392	rs62085991	intron variant	BPTF	G	A	0.65412	0.0741803	0.012189	6.08585	1.16e-09
17	67926967	rs62085992	intron variant	BPTF	T	A	0.653703	0.0726313	0.0121942	5.9562	2.58e-09
17	67927036	rs62085993	intron variant	BPTF	T	C	0.667119	0.0730848	0.0123026	5.9406	2.84e-09
17	67934017	rs4271626	intron variant	BPTF	G	A	0.667326	0.0731731	0.0123046	5.94679	2.73e-09
17	67937802	rs56393562	intron variant	BPTF	C	T	0.667978	0.0736039	0.0123258	5.97151	2.35e-09
17	67942959	rs12451721	intron variant	BPTF	G	A	0.654323	0.073777	0.0121893	6.0526	1.43e-09
17	67949420	rs7223357	intron variant	BPTF	C	G	0.667672	0.0727016	0.0123138	5.90406	3.55e-09
17	67949724	rs7223813	intron variant	BPTF	A	G	0.667672	0.0727016	0.0123138	5.90406	3.55e-09
17	67951854	rs11867401	intron variant	BPTF	G	A	0.326658	-0.0746963	0.0123798	-6.03374	1.6e-09
17	67953877	rs9907491	intron variant	BPTF	G	A	0.326646	-0.0748573	0.0123789	-6.04717	1.47e-09
17	67954991	rs4790974	intron variant	BPTF	A	T	0.326733	-0.074566	0.0123812	-6.02253	1.72e-09
17	67955017	rs4790973	intron variant	BPTF	C	T	0.66728	0.072205	0.0123068	5.8671	4.43e-09
17	67957232	rs77706698	intron variant	BPTF	G	A	0.654141	0.0737103	0.0122057	6.039	1.55e-09
17	67959168	rs12601759	intron variant	BPTF	A	G	0.667775	0.0721716	0.0123201	5.85805	4.68e-09
17	67965117	rs60626066	intron variant	BPTF	G	A	0.64773	0.0679665	0.0122848	5.53258	3.16e-08
17	67966122	rs10445361	intron variant	BPTF	T	G	0.66647	0.0708828	0.0123103	5.75802	8.51e-09
17	67971887	rs62086043	intron variant	BPTF	A	G	0.672094	0.0700721	0.012418	5.64277	1.67e-08
17	67974721	rs62086044	intron variant	BPTF	G	T	0.671988	0.0711932	0.0123887	5.74662	9.1e-09
17	67977615	rs62086045	intron variant	BPTF	G	A	0.673093	0.0713908	0.0124015	5.75663	8.58e-09
17	67979269	rs4791212	intron variant	BPTF	C	T	0.660646	0.0722714	0.0122994	5.87601	4.2e-09
17	67980937	rs7210027	intron variant	BPTF	C	T	0.326395	-0.0718525	0.0124198	-5.78533	7.24e-09
17	67981016	rs4790941	intron variant	BPTF	G	A	0.673202	0.0715829	0.0124064	5.76981	7.94e-09
17	67984173	rs11656743	3 prime UTR variant	BPTF	G	A	0.32505	-0.0732935	0.0124439	-5.88991	3.86e-09
17	67986827	rs62086046	downstream gene variant	BPTF	C	T	0.672301	0.072448	0.0124122	5.83683	5.32e-09
17	67994384	rs56305452	intron variant	C17orf58	C	A	0.324608	-0.0718756	0.0126021	-5.70347	1.17e-08
17	68019890	rs62086903	upstream gene variant	-	T	C	0.677311	0.0727475	0.0124232	5.85578	4.75e-09
17	68019980	rs62086904	upstream gene variant	-	C	T	0.662967	0.0724666	0.0122726	5.90474	3.53e-09
17	68023810	rs62086906	downstream gene variant	-	T	C	0.66399	0.0721329	0.0122794	5.87433	4.25e-09
17	68025278	rs7405987	downstream gene variant	-	A	G	0.66346	0.0731549	0.0122832	5.95569	2.59e-09
17	68026725	rs8076753	intergenic variant	-	G	A	0.663728	0.0725608	0.0122783	5.90967	3.43e-09
17	68028054	rs62084669	intergenic variant	-	A	G	0.663848	0.0726958	0.0122793	5.92017	3.22e-09
17	68033474	rs35229997	upstream gene variant	KPNA2	T	G	0.66176	0.0689074	0.0122488	5.62562	1.85e-08
17	68034719	rs7226002	upstream gene variant	KPNA2	T	C	0.662027	0.0689941	0.0122514	5.6315	1.79e-08
17	68034876	rs62084681	upstream gene variant	KPNA2	G	A	0.662027	0.0689941	0.0122514	5.6315	1.79e-08
17	68036993	rs8075764	intron variant	KPNA2	C	A	0.662027	0.0689941	0.0122514	5.6315	1.79e-08
17	68042440	rs62084697	intron variant	KPNA2	G	A	0.662682	0.0674488	0.0122551	5.50371	3.72e-08
17	68047268	rs62084703	downstream gene variant	KPNA2	C	T	0.662618	0.0675739	0.012252	5.51533	3.48e-08
17	68049715	rs74354868	downstream gene variant	KPNA2	G	A	0.662632	0.067348	0.0122552	5.49548	3.9e-08
19	44884202	rs12972156	intron variant	NECTIN2	C	G	0.0812135	0.121464	0.0203476	5.96947	2.38e-09
19	44884339	rs12972970	intron variant	NECTIN2	G	A	0.0812305	0.121684	0.0203415	5.98208	2.2e-09
19	44884873	rs34342646	intron variant	NECTIN2	G	A	0.0813412	0.123352	0.0203097	6.07357	1.25e-09
19	44888997	rs6857	upstream gene variant	TOMM40	C	T	0.0829768	0.113567	0.0201297	5.64178	1.68e-08
19	44891079	rs71352238	upstream gene variant	TOMM40	T	C	0.0828822	0.116915	0.0201284	5.80845	6.31e-09
19	44891712	rs184017	intron variant	TOMM40	T	G	0.175916	0.111798	0.0146972	7.60676	2.81e-14
19	44892362	rs2075650	intron variant	TOMM40	A	G	0.0832306	0.113874	0.0200974	5.66612	1.46e-08
19	44892652	rs34404554	intron variant	TOMM40	C	G	0.0825725	0.115651	0.0201551	5.73805	9.58e-09
19	44892887	rs11556505	missense variant	TOMM40	C	T	0.0826222	0.114798	0.0201671	5.69232	1.25e-08
19	44892962	rs157582	intron variant	TOMM40	C	T	0.174076	0.115452	0.0147331	7.83626	4.64e-15
19	44911194	rs439401	upstream gene variant	APOC1	T	C	0.407017	0.0832076	0.0116095	7.1672	7.65e-13
19	44912383	rs445925	upstream gene variant	APOC1	G	A	0.083599	0.128437	0.019975	6.42989	1.28e-10
19	44912456	rs10414043	upstream gene variant	APOC1	G	A	0.0909107	0.113842	0.0193419	5.88578	3.96e-09
19	44912678	rs7256200	upstream gene variant	APOC1	G	T	0.0911022	0.114763	0.0193339	5.93587	2.92e-09
19	44912921	rs483082	upstream gene variant	APOC1	G	T	0.174725	0.133935	0.0146813	9.12284	7.32e-20
19	44913484	rs438811	upstream gene variant	APOC1	C	T	0.174766	0.134661	0.0146803	9.1729	4.6e-20
19	44913574	rs390082	upstream gene variant	APOC1	T	G	0.0833873	0.130896	0.0200039	6.54349	6.01e-11
19	44915533	rs5117	intron variant	APOC1	T	C	0.169709	0.134665	0.0149058	9.03435	1.65e-19
19	44923535	rs141622900	downstream gene variant	APOC1	G	A	0.0739127	0.122407	0.0212181	5.76897	7.98e-09
19	45655215	rs12972158	downstream gene variant	RN7SL836P	C	T	0.0566301	0.13297	0.0239185	5.55928	2.71e-08
19	45655678	rs60520388	downstream gene variant	RN7SL836P	A	C	0.0567971	0.133644	0.0238751	5.59764	2.17e-08
19	45658620	rs71352281	intergenic variant	-	C	T	0.0568373	0.132517	0.0238726	5.55104	2.84e-08
19	45659088	rs73942938	intergenic variant	-	T	C	0.0568269	0.132012	0.0238762	5.52905	3.22e-08
19	45659224	rs71352282	intergenic variant	-	T	C	0.0568258	0.131617	0.02388	5.5116	3.56e-08
19	45660303	rs12971691	intergenic variant	-	T	C	0.0569434	0.130355	0.0238579	5.46382	4.66e-08
19	45660347	rs12985669	intergenic variant	-	G	A	0.0569499	0.130292	0.0238577	5.46122	4.73e-08
19	45661157	rs74172499	intergenic variant	-	A	G	0.0574529	0.131633	0.0237452	5.54355	2.96e-08
19	45661242	rs12978792	intergenic variant	-	G	T	0.0572706	0.133029	0.0237698	5.59654	2.19e-08
19	45661333	rs74172500	intergenic variant	-	G	C	0.0575151	0.1328	0.0237229	5.59798	2.17e-08
19	45661342	rs117341173	intergenic variant	-	G	A	0.0575151	0.1328	0.0237229	5.59798	2.17e-08
19	45661351	rs74172501	intergenic variant	-	T	C	0.0575151	0.1328	0.0237229	5.59798	2.17e-08
19	45661709	rs74174206	intergenic variant	-	T	C	0.0583573	0.13281	0.0236737	5.61005	2.02e-08
19	45661723	rs74174207	intergenic variant	-	G	A	0.0583507	0.13306	0.0236687	5.62178	1.89e-08
19	45661809	rs111373319	intergenic variant	-	C	T	0.0585062	0.132797	0.023643	5.61674	1.95e-08
19	45662512	rs35121749	intergenic variant	-	A	C	0.0581532	0.131827	0.0236178	5.58168	2.38e-08
19	45662721	rs35922055	intergenic variant	-	C	T	0.0579012	0.13284	0.0236431	5.61856	1.93e-08
19	45664808	rs8111430	upstream gene variant	GIPR	C	T	0.0604889	0.132521	0.02315	5.72447	1.04e-08
19	45664843	rs8111428	upstream gene variant	GIPR	A	G	0.0594131	0.132488	0.0233292	5.67906	1.35e-08
19	45665015	rs28632030	upstream gene variant	GIPR	G	A	0.0581107	0.131884	0.0235929	5.58998	2.27e-08
19	45665747	rs12974183	upstream gene variant	GIPR	A	C	0.0581054	0.133797	0.0235926	5.67114	1.42e-08
19	45666188	rs73573239	upstream gene variant	GIPR	T	A	0.0579193	0.134889	0.0236371	5.70667	1.15e-08
19	45666216	rs76255363	upstream gene variant	GIPR	A	G	0.0590179	0.138728	0.0234158	5.92456	3.13e-09
19	45666536	rs56123464	upstream gene variant	GIPR	C	G	0.0578303	0.136658	0.0236522	5.77778	7.57e-09
19	45669311	rs2302382	intron variant	GIPR	C	A	0.0566596	0.145055	0.0239107	6.06653	1.31e-09
19	45687273	rs7246757	downstream gene variant	SNRPD2	A	G	0.0568182	0.151968	0.0237647	6.39469	1.61e-10
19	45697955	rs36040835	intron variant	QPCTL	T	G	0.0556319	0.154544	0.024027	6.43209	1.26e-10
22	24596299	rs5751901	upstream gene variant	LRRC75B	T	C	0.357847	0.107777	0.0118292	9.11105	8.16e-20
*Chr, chromosome; Pos, position; EA, effect allele; RA, reference allele; EAF, effect allele frequency; SE, standard error; P, P-value

## Sheet: Additional File 2
Additional File 2. Genome-wide suggestive SNPs from FLI GWAS in the Taiwanese population.
Chr	Pos	SNP	EA	RA	Function	Gene	EAF	BETA	SE	Z-score	P
1	16949728	rs11585710	C	T	intron variant	CROCC	0.114726	0.0788766	0.0177311	4.44849	8.65e-06
1	16949862	rs11586910	T	C	intron variant	CROCC	0.114726	0.0788732	0.0177311	4.4483	8.66e-06
1	21626645	rs829411	A	G	intron variant	RAP1GAP	0.752387	-0.0644635	0.0131611	-4.89803	9.68e-07
1	39456754	rs61779306	G	A	intron variant	MACF1	0.149417	0.0720077	0.0158137	4.55349	5.28e-06
1	39458060	rs41270821	T	C	intron variant	MACF1	0.150148	0.0711833	0.0157741	4.51268	6.4e-06
1	39458726	rs2296175	G	A	intron variant	MACF1	0.150148	0.0711833	0.0157741	4.51268	6.4e-06
1	39472585	rs61779308	C	T	intron variant	MACF1	0.146201	0.0748444	0.0159232	4.70034	2.6e-06
1	39474827	rs61779309	T	C	intron variant	MACF1	0.144837	0.0784935	0.0160189	4.90005	9.58e-07
1	80630988	rs1409415419	G	A	intron variant,non coding transcript variant	LINC01781	0.00044428	1.01952	0.208343	4.89346	9.91e-07
1	80694152	rs1282048123	G	C	intergenic variant	-	0.00037535	1.08297	0.223455	4.84648	1.26e-06
1	162148582	rs957715100	T	C	intron variant	NOS1AP	0.00198974	0.579562	0.108047	5.36398	8.14e-08
1	177883445	rs633715	T	C	intron variant,non coding transcript variant	-	0.159204	0.076997	0.0154381	4.98747	6.12e-07
1	177886382	rs516636	C	A	intron variant,non coding transcript variant	-	0.153868	0.0802803	0.0156333	5.13521	2.82e-07
1	177895001	rs1336780	T	A	intron variant,non coding transcript variant	-	0.842171	-0.0776463	0.0154936	-5.0115	5.4e-07
1	177899855	rs670323	G	A	intron variant,non coding transcript variant	-	0.154034	0.0814461	0.0156309	5.21058	1.88e-07
1	177904075	rs574367	G	T	intron variant,non coding transcript variant	-	0.154174	0.0819451	0.0156185	5.24665	1.55e-07
1	177904706	rs490689	G	A	intron variant,non coding transcript variant	-	0.154171	0.0817217	0.0156193	5.23208	1.68e-07
1	177906379	rs527248	A	G	intron variant,non coding transcript variant	-	0.154152	0.082072	0.0156204	5.25415	1.49e-07
1	177907811	rs589500	C	T	intron variant,non coding transcript variant	-	0.154151	0.0820725	0.0156204	5.25418	1.49e-07
1	177910800	rs633754	T	C	intron variant,non coding transcript variant	-	0.154143	0.0825127	0.0156214	5.28203	1.28e-07
1	177912289	rs1266155	G	A	intron variant,non coding transcript variant	-	0.153073	0.0816952	0.0156912	5.20643	1.93e-07
1	177913651	rs585944	C	T	intron variant,non coding transcript variant	-	0.215492	0.0732802	0.0137674	5.32274	1.02e-07
1	177916627	rs630372	G	A	intron variant,non coding transcript variant	-	0.227711	0.06601	0.0135203	4.88229	1.05e-06
1	177919890	rs539515	A	C	intron variant,non coding transcript variant	-	0.154227	0.0829438	0.0156125	5.31267	1.08e-07
1	177920345	rs543874	A	G	upstream gene variant	-	0.154433	0.082469	0.0156095	5.28325	1.27e-07
1	211219047	rs548796597	G	A	intergenic variant	-	0.00025182	1.35252	0.261263	5.17687	2.26e-07
1	241957017	rs987465646	G	A	upstream gene variant	BECN2	0.00084392	0.806793	0.155922	5.17435	2.29e-07
1	242180920	rs1441515520	C	T	intron variant	PLD5	0.0010335	0.751935	0.142414	5.27994	1.29e-07
2	27508345	rs3817588	T	C	intron variant	GCKR	0.357109	-0.0969423	0.0120727	-8.02985	9.76e-16
2	27512105	rs6547692	G	A	intron variant	GCKR	0.508044	-0.0970917	0.0115154	-8.43144	3.41e-17
2	27518370	rs780094	T	C	intron variant	GCKR	0.519075	-0.0939349	0.0114753	-8.18584	2.7e-16
2	27519736	rs780093	T	C	intron variant	GCKR	0.516328	-0.0926188	0.0114814	-8.06689	7.21e-16
2	27520287	rs780092	A	G	intron variant	GCKR	0.359437	-0.0905019	0.01204	-7.51679	5.61e-14
2	27520348	rs814295	A	G	intron variant	GCKR	0.361213	-0.0897902	0.0120243	-7.46742	8.18e-14
2	27521222	rs74928908	A	G	intron variant	GCKR	0.358343	-0.0908477	0.0120575	-7.53454	4.9e-14
2	27527272	rs6744393	C	T	downstream gene variant	GCKR	0.358731	-0.0915164	0.0122025	-7.49978	6.39e-14
2	27527678	rs2950835	A	G	downstream gene variant	GCKR	0.51447	-0.0943807	0.0116388	-8.10911	5.1e-16
2	27527679	rs2911711	T	A	downstream gene variant	GCKR	0.514466	-0.0943716	0.0116388	-8.10838	5.13e-16
2	27532958	rs4665987	G	A	upstream gene variant	SPATA31H1	0.472885	0.0659893	0.0114925	5.74196	9.36e-09
2	27538569	rs4665988	C	A	intron variant	SPATA31H1	0.473045	0.0662505	0.0114902	5.76583	8.13e-09
2	27542720	rs12473139	T	C	intron variant	SPATA31H1	0.473943	0.0665944	0.0114857	5.79803	6.71e-09
2	27555300	rs12995461	A	C	intron variant	SPATA31H1	0.472455	0.0656073	0.0114776	5.7161	1.09e-08
2	27555693	rs10169065	A	G	intron variant	SPATA31H1	0.472455	0.0656082	0.0114776	5.7162	1.09e-08
2	27560934	rs4665382	T	C	intron variant	SPATA31H1	0.472466	0.0657699	0.0114787	5.72976	1.01e-08
2	27561791	rs7570476	C	T	intron variant	SPATA31H1	0.472392	0.0659792	0.0114778	5.74843	9.01e-09
2	27563321	rs10208529	A	T	intron variant	SPATA31H1	0.472399	0.0659614	0.0114778	5.74687	9.09e-09
2	27568688	rs4665383	C	G	synonymous variant	SPATA31H1	0.472404	0.0659521	0.0114779	5.74603	9.14e-09
2	27571054	rs7577311	G	T	missense variant	SPATA31H1	0.47262	0.0657416	0.0114824	5.72542	1.03e-08
2	27578892	rs1919128	A	G	missense variant	SPATA31H1	0.472429	0.0660033	0.0114733	5.75279	8.78e-09
2	27588855	rs12478841	A	G	intron variant	ZNF512	0.473235	0.0669842	0.0114735	5.83818	5.28e-09
2	27589385	rs6760250	G	A	intron variant	ZNF512	0.473235	0.0669842	0.0114735	5.83818	5.28e-09
2	27594950	rs13010586	G	A	intron variant	ZNF512	0.473246	0.0670307	0.0114732	5.84237	5.15e-09
2	27598615	rs12989678	C	T	intron variant	ZNF512	0.472711	0.0687689	0.0115051	5.97728	2.27e-09
2	27602848	rs12467476	T	C	intron variant	ZNF512	0.471889	0.0665353	0.0114798	5.79586	6.8e-09
2	27604225	rs12464616	C	T	intron variant	ZNF512	0.473194	0.0671645	0.0114731	5.8541	4.8e-09
2	27609188	rs2384656	A	G	intron variant	ZNF512	0.473207	0.0674482	0.0114743	5.87821	4.15e-09
2	27615682	rs1881395	G	A	intron variant	ZNF512	0.37632	-0.058967	0.0118987	-4.95576	7.2e-07
2	27616502	rs4666000	T	C	intron variant	ZNF512	0.472544	0.0662162	0.0114861	5.76491	8.17e-09
2	27616965	rs7571558	C	G	intron variant	ZNF512	0.376397	-0.0589037	0.0118986	-4.95047	7.4e-07
2	27621734	rs1881396	T	G	3 prime UTR variant	ZNF512	0.371193	-0.0611725	0.0119902	-5.10189	3.36e-07
2	27629051	rs3749147	G	A	5 prime UTR variant	GPN1	0.314157	0.0593653	0.0122925	4.82938	1.37e-06
2	27631657	rs34502053	G	A	intron variant	GPN1	0.316807	0.0614122	0.0122721	5.00422	5.61e-07
2	27636484	rs6719175	T	A	intron variant	GPN1	0.315371	0.0638943	0.0123268	5.18338	2.18e-07
2	27669156	rs2272406	A	T	intron variant	SLC4A1AP	0.33568	0.0583701	0.0121149	4.81806	1.45e-06
2	27678861	rs13021208	C	T	intron variant	SLC4A1AP	0.33573	0.0584288	0.0121183	4.82155	1.42e-06
2	27687839	rs13023094	A	C	intron variant	SLC4A1AP	0.335824	0.0584119	0.0121114	4.82288	1.41e-06
2	27690321	rs12998770	T	C	intron variant	SLC4A1AP	0.336042	0.0581037	0.0121119	4.79725	1.61e-06
2	27705930	rs13030973	T	C	non coding transcript exon variant	LINC01460	0.332912	0.0566269	0.0121108	4.67574	2.93e-06
2	27709720	rs6727388	A	G	intron variant,non coding transcript variant	LINC01460	0.332146	0.0557752	0.0121217	4.60127	4.2e-06
2	27710775	rs4616435	C	T	intron variant,non coding transcript variant	LINC01460	0.332874	0.0566944	0.0121125	4.68063	2.86e-06
2	27711864	rs6727215	G	A	intron variant,non coding transcript variant	LINC01460	0.332114	0.055945	0.0121224	4.615	3.93e-06
2	27719021	rs6742571	A	G	intron variant,non coding transcript variant	-	0.419827	0.0530783	0.0116362	4.56146	5.08e-06
2	27727970	rs10432705	G	A	intron variant,non coding transcript variant	-	0.332021	0.05457	0.0122413	4.45785	8.28e-06
2	51169000	rs141547138	A	G	intron variant,non coding transcript variant	NRXN1-DT	0.013295	0.212075	0.0466843	4.54274	5.55e-06
2	68336022	rs116886370	T	C	intron variant,non coding transcript variant	-	0.0417887	-0.135286	0.0300185	-4.50674	6.58e-06
2	152582419	rs369346549	A	G	intron variant	FMNL2	0.00156179	0.554362	0.124586	4.44964	8.6e-06
2	166811567	rs578058252	C	T	intergenic variant	-	0.00205521	0.533068	0.107871	4.94172	7.74e-07
2	167058284	rs563558258	G	A	intron variant	XIRP2	0.00204325	0.565191	0.107607	5.25236	1.5e-07
2	167072272	rs545533520	G	C	intron variant	XIRP2	0.00198487	0.584061	0.108703	5.373	7.74e-08
2	181840267	rs906983351	A	G	intergenic variant	-	0.00257021	-0.669121	0.14383	-4.65216	3.28e-06
2	181919552	rs1229187802	T	C	intron variant	ITPRID2	0.00266137	-0.621477	0.138035	-4.5023	6.72e-06
2	241657107	rs138841252	C	G	intron variant	ATG4B	0.0662595	0.102352	0.0225055	4.54788	5.42e-06
2	241660367	rs149865931	C	G	intron variant	ATG4B	0.0668042	0.102228	0.0224001	4.56374	5.03e-06
2	241661643	rs142802484	C	G	intron variant	ATG4B	0.0668616	0.103009	0.0223859	4.6015	4.19e-06
2	241663317	rs145967164	G	C	intron variant	ATG4B	0.0667936	0.101463	0.0224156	4.52645	6e-06
3	30035826	rs1330595779	G	A	downstream gene variant	-	0.00134007	0.614427	0.131927	4.65731	3.2e-06
3	40333939	rs188149228	C	T	intron variant,non coding transcript variant	EIF1B-AS1	0.00856194	0.257596	0.0579338	4.44639	8.73e-06
3	119754989	rs76406849	C	T	intron variant	CFAP91	0.0355954	-0.146353	0.0325808	-4.49201	7.06e-06
3	119763434	rs9872800	A	G	intron variant	CFAP91	0.0356007	-0.145344	0.0325691	-4.46263	8.1e-06
3	120081593	rs550369454	A	G	intron variant	GSK3B	0.00023121	1.26498	0.272768	4.63757	3.53e-06
3	136312516	rs527888	G	C	intron variant	PCCB	0.831189	0.0700155	0.0155644	4.49845	6.85e-06
3	136316461	rs681783	C	T	intron variant	PCCB	0.830658	0.0688761	0.0155283	4.43553	9.18e-06
3	136347209	rs517319	A	T	intron variant	STAG1	0.825648	0.0690305	0.0153775	4.48905	7.15e-06
3	136379566	rs10935181	G	A	intron variant	STAG1	0.827373	0.0693422	0.0154174	4.49765	6.87e-06
3	136384507	rs526574	A	G	intron variant	STAG1	0.826367	0.0690218	0.0154467	4.4684	7.88e-06
3	136391176	rs711972	C	T	intron variant	STAG1	0.827447	0.068898	0.0154092	4.47123	7.78e-06
3	136413863	rs7620314	A	G	intron variant	STAG1	0.16951	-0.0690396	0.0155147	-4.44995	8.59e-06
3	136758020	rs6789329	T	C	intron variant,non coding transcript variant	STAG1-DT	0.167226	-0.069687	0.0156176	-4.46208	8.12e-06
3	136765048	rs6795372	T	G	intron variant,non coding transcript variant	STAG1-DT	0.167716	-0.0708635	0.0156105	-4.53948	5.64e-06
3	136770721	rs6802702	G	A	intron variant,non coding transcript variant	STAG1-DT	0.171244	-0.0699068	0.0154843	-4.51468	6.34e-06
3	136777848	rs1280624	T	C	intron variant,non coding transcript variant	STAG1-DT	0.171582	-0.069171	0.0154773	-4.46919	7.85e-06
3	136780886	rs10513014	G	A	intron variant,non coding transcript variant	STAG1-DT	0.166158	-0.0705092	0.0156808	-4.49653	6.91e-06
3	136781891	rs1729951	T	G	intron variant,non coding transcript variant	STAG1-DT	0.172294	-0.0684998	0.0154451	-4.43505	9.21e-06
3	153488339	rs1247503881	C	T	intron variant,non coding transcript variant	LINC02006	0.0029076	0.421568	0.0950468	4.43537	9.19e-06
3	165004936	rs139371353	C	T	intron variant	SI	0.00271057	0.443785	0.0966905	4.58974	4.44e-06
3	186677505	rs568668981	T	A	missense variant	HRG	0.00082762	0.71488	0.161401	4.42923	9.46e-06
4	86054	rs188656270	A	G	missense variant	ZNF595	0.00356454	0.39804	0.0858811	4.63478	3.57e-06
4	123869	rs183228956	C	T	upstream gene variant	ZNF718	0.00356683	0.4048	0.0857012	4.72339	2.32e-06
4	45173674	rs13130484	C	T	intergenic variant	-	0.262481	0.0751321	0.0128907	5.82838	5.6e-09
4	45173787	rs16858082	T	C	intergenic variant	-	0.70761	-0.063522	0.0125034	-5.08039	3.77e-07
4	48965297	rs1296432281	A	C	intergenic variant	-	0.00115682	0.621677	0.139759	4.44822	8.66e-06
4	54948542	rs1466375779	C	T	intron variant,non coding transcript variant	-	0.00203332	-0.754965	0.168721	-4.47464	7.65e-06
4	90960579	rs1869538	C	T	intron variant	CCSER1	0.803543	0.0761752	0.0149938	5.08046	3.77e-07
4	90963553	rs6532262	A	G	intron variant	CCSER1	0.810128	0.0729013	0.0151054	4.82617	1.39e-06
4	112733447	rs373169045	A	T	intergenic variant	-	0.00257981	0.451103	0.0990261	4.55539	5.23e-06
4	132362067	rs1398312132	A	G	intergenic variant	-	0.00054106	0.951295	0.191474	4.96827	6.76e-07
4	133565334	rs1220361860	T	A	intron variant,non coding transcript variant	-	0.00090721	0.701529	0.154818	4.53132	5.86e-06
4	133615320	rs1163637052	A	G	intergenic variant	-	0.00091062	0.698218	0.154718	4.51286	6.4e-06
4	133615823	rs1250530645	G	C	intergenic variant	-	0.00091062	0.698218	0.154718	4.51286	6.4e-06
4	145893489	rs7682289	G	A	intron variant	ZNF827	0.438408	0.0513048	0.0115846	4.42871	9.48e-06
4	149891073	rs180681169	G	C	intron variant,non coding transcript variant	IQCM	0.00206342	0.497374	0.110907	4.48462	7.3e-06
4	149892842	rs79776624	G	A	intron variant,non coding transcript variant	IQCM	0.00193101	0.520432	0.114211	4.55675	5.2e-06
4	150035211	rs933426031	A	G	intergenic variant	-	0.00179303	0.531808	0.118345	4.49372	7e-06
4	155823763	rs548347338	C	G	intergenic variant	-	0.00042212	1.00619	0.213204	4.71939	2.37e-06
4	166272560	rs13144379	A	G	intron variant,non coding transcript variant	-	0.545692	0.0573395	0.0115675	4.95693	7.16e-07
4	166274875	rs425254	G	T	intron variant,non coding transcript variant	-	0.543713	0.0572388	0.0115333	4.96292	6.94e-07
4	166275024	rs410017	A	G	intron variant,non coding transcript variant	-	0.543727	0.0577047	0.0115242	5.00727	5.52e-07
4	166275166	rs428930	A	G	intron variant,non coding transcript variant	-	0.543811	0.0574246	0.0115245	4.98283	6.27e-07
4	166276450	rs17644065	T	C	intron variant,non coding transcript variant	-	0.455431	-0.0568249	0.0115384	-4.92486	8.44e-07
4	176427011	rs926872111	G	C	intergenic variant	-	0.00395415	0.36333	0.0812586	4.47128	7.78e-06
5	22628528	rs187492867	T	C	intron variant	CDH12	0.00077483	0.749078	0.164042	4.56639	4.96e-06
5	22729426	rs188471512	C	T	intron variant	CDH12	0.00072418	0.77383	0.168982	4.57936	4.66e-06
5	22903470	rs563277556	A	T	intergenic variant	-	0.00079549	0.737653	0.162099	4.55062	5.35e-06
5	22932606	rs568570607	A	T	intergenic variant	-	0.00079547	0.737607	0.162097	4.5504	5.35e-06
5	22948233	rs564515919	A	G	intergenic variant	-	0.00084801	0.71629	0.157579	4.54559	5.48e-06
5	26197952	rs372930169	G	A	intergenic variant	-	0.0304165	0.154478	0.0320901	4.81387	1.48e-06
5	72622611	rs1315539414	C	T	intron variant,non coding transcript variant	TNPO1-DT	0.00194096	0.49582	0.112097	4.42314	9.73e-06
5	96525308	rs11951673	C	T	non coding transcript exon variant	-	0.5975	-0.0519929	0.0117036	-4.44248	8.89e-06
5	96526002	rs34215404	C	T	intron variant,non coding transcript variant	-	0.597515	-0.0518964	0.0117035	-4.43426	9.24e-06
5	96526990	rs62365719	T	C	intron variant,non coding transcript variant	-	0.597481	-0.051762	0.0117047	-4.42234	9.76e-06
5	96531519	rs1459843	C	A	intron variant,non coding transcript variant	-	0.598008	-0.0519222	0.0117081	-4.43474	9.22e-06
5	101144557	rs1243987579	T	A	intergenic variant	-	0.00020408	1.3102	0.294579	4.44773	8.68e-06
5	101747711	rs149665218	C	G	intergenic variant	-	0.00656308	0.293448	0.0646754	4.53724	5.7e-06
5	107498196	rs531780781	G	A	intron variant	EFNA5	0.0022172	0.476065	0.105465	4.51396	6.36e-06
6	31233695	rs3132531	C	T	intergenic variant	-	0.261577	-0.0590726	0.0132237	-4.46718	7.93e-06
6	31234903	rs3132521	C	T	intergenic variant	-	0.261587	-0.0591362	0.0132232	-4.47214	7.74e-06
6	31237840	rs3130713	G	T	intergenic variant	-	0.261696	-0.0596827	0.0132222	-4.51383	6.37e-06
6	50817167	rs2744475	C	G	upstream gene variant	TFAP2B	0.345285	0.0625542	0.0119811	5.22108	1.78e-07
6	50819746	rs62405419	G	T	intron variant	TFAP2B	0.219178	0.0754712	0.0137002	5.50875	3.61e-08
6	50821065	rs3798519	A	C	intron variant	TFAP2B	0.219328	0.07706	0.0136858	5.63066	1.8e-08
6	50823927	rs2076308	G	C	intron variant	TFAP2B	0.225387	0.0726091	0.0135737	5.34924	8.83e-08
6	50835337	rs987237	A	G	intron variant	TFAP2B	0.139317	0.0778183	0.0161787	4.80992	1.51e-06
6	50841565	rs4715207	C	T	intron variant	TFAP2B	0.139616	0.0765025	0.0161828	4.7274	2.27e-06
6	50842074	rs3798526	A	G	intron variant	TFAP2B	0.139606	0.076451	0.0161836	4.72397	2.31e-06
6	50846016	rs62405437	T	C	3 prime UTR variant	TFAP2B	0.139464	0.0766021	0.0162069	4.72651	2.28e-06
6	50847601	rs62405438	T	A	3 prime UTR variant	TFAP2B	0.139467	0.0761611	0.0162059	4.69959	2.61e-06
6	50849174	rs72892910	G	T	downstream gene variant	TFAP2B	0.139295	0.0758492	0.0162165	4.67727	2.91e-06
6	50868566	rs734597	G	A	intron variant,non coding transcript variant	-	0.139103	0.0744263	0.0162197	4.58864	4.46e-06
6	50869063	rs1075847	A	T	intron variant,non coding transcript variant	-	0.138669	0.0760149	0.0162404	4.68062	2.86e-06
6	50890282	rs9473932	G	A	intergenic variant	-	0.266167	0.0575158	0.0129168	4.45277	8.48e-06
6	50941279	rs16880869	T	C	intergenic variant	-	0.139141	0.07847	0.0162143	4.83956	1.3e-06
6	50942569	rs62407801	T	G	intergenic variant	-	0.139111	0.0787024	0.0162169	4.85311	1.22e-06
6	50943378	rs4715213	C	T	intergenic variant	-	0.139249	0.0785545	0.016213	4.84515	1.27e-06
6	50953889	rs6904450	A	T	intergenic variant	-	0.139235	0.0788309	0.01621	4.8631	1.16e-06
6	50967582	rs35535237	G	C	intergenic variant	-	0.170953	0.0829696	0.0150409	5.51628	3.46e-08
6	50967800	rs1928185	T	C	intergenic variant	-	0.136743	0.0800543	0.0164131	4.87745	1.07e-06
6	50969699	rs4711965	T	A	intergenic variant	-	0.140529	0.0790871	0.0161567	4.89501	9.83e-07
6	50970534	rs3857599	C	A	intergenic variant	-	0.140518	0.0795235	0.0161581	4.92159	8.58e-07
6	50972964	rs62407804	G	A	intergenic variant	-	0.134808	0.0806368	0.0166514	4.84265	1.28e-06
6	119773227	rs6569089	C	T	intergenic variant	-	0.645066	0.0572683	0.0121558	4.7112	2.46e-06
6	119773491	rs7763039	T	C	intergenic variant	-	0.645062	0.0572798	0.0121558	4.71213	2.45e-06
7	15579780	rs12539017	A	G	intergenic variant	-	0.0887335	0.0990848	0.0197364	5.0204	5.16e-07
7	15580458	rs17168843	G	A	intergenic variant	-	0.0887479	0.0986765	0.0197348	5.00012	5.73e-07
7	15581291	rs12534708	G	C	intergenic variant	-	0.0888001	0.0979003	0.0197313	4.96168	6.99e-07
7	15582778	rs55989352	T	C	intergenic variant	-	0.0888068	0.0989485	0.019726	5.01614	5.27e-07
7	15583916	rs12536797	C	A	intergenic variant	-	0.0886987	0.0982693	0.0197335	4.97982	6.36e-07
7	15585316	rs74402688	A	G	intergenic variant	-	0.0890111	0.0980887	0.0197085	4.97696	6.46e-07
7	15585514	rs75360224	G	A	intergenic variant	-	0.0888466	0.0971347	0.0197276	4.9238	8.49e-07
7	15587099	rs150441607	C	T	intergenic variant	-	0.0879538	0.0984841	0.0197901	4.97644	6.48e-07
7	15587605	rs56108052	A	G	intergenic variant	-	0.0882435	0.0980312	0.0197709	4.95836	7.11e-07
7	15591521	rs76273492	A	T	intergenic variant	-	0.0882034	0.097987	0.0197543	4.9603	7.04e-07
7	15593695	rs10486764	C	G	intergenic variant	-	0.0882856	0.0971275	0.0197492	4.91804	8.74e-07
7	15594610	rs17168857	G	T	intergenic variant	-	0.0882423	0.0981929	0.0197486	4.97215	6.62e-07
7	15609983	rs17168897	C	T	downstream gene variant	MEOX2	0.0875933	0.0936079	0.01976	4.73724	2.17e-06
7	15610608	rs55653754	A	G	downstream gene variant	MEOX2	0.0909264	0.0884333	0.0194715	4.54168	5.58e-06
7	15611974	rs17168900	C	G	3 prime UTR variant	MEOX2	0.0901041	0.0894525	0.0195184	4.58298	4.58e-06
7	15616680	rs118111792	T	A	intron variant	MEOX2	0.0876458	0.0924379	0.0197528	4.67974	2.87e-06
7	15616908	rs17168904	A	G	intron variant	MEOX2	0.0876458	0.0924379	0.0197528	4.67974	2.87e-06
7	15617429	rs17168905	G	A	intron variant	MEOX2	0.0876458	0.0924379	0.0197528	4.67974	2.87e-06
7	15617734	rs17168907	C	T	intron variant	MEOX2	0.087761	0.0909405	0.0197521	4.60409	4.14e-06
7	15617890	rs74707316	T	C	intron variant	MEOX2	0.087667	0.0922491	0.019753	4.67013	3.01e-06
7	15619695	rs10486769	C	T	intron variant	MEOX2	0.0876486	0.0924112	0.0197528	4.67839	2.89e-06
7	15625465	rs2282933	T	C	intron variant	MEOX2	0.0874746	0.0942578	0.0197731	4.76696	1.87e-06
7	15627546	rs17168924	A	T	intron variant	MEOX2	0.0876136	0.0957503	0.0197439	4.8496	1.24e-06
7	15628628	rs17168926	C	G	intron variant	MEOX2	0.0937854	0.0875977	0.0192101	4.55998	5.12e-06
7	15629112	rs17168927	C	T	intron variant	MEOX2	0.0876118	0.0957751	0.0197439	4.85086	1.23e-06
7	18626143	rs1482351947	C	T	intron variant	HDAC9	0.00044168	0.974927	0.214022	4.55526	5.23e-06
7	45639194	rs1315826891	C	G	intron variant	ADCY1	0.00036899	1.06028	0.227851	4.65341	3.26e-06
7	70259407	rs547112893	G	A	intron variant	AUTS2	0.00174507	0.54028	0.116585	4.63423	3.58e-06
7	70309084	rs1376885807	A	G	intron variant	AUTS2	0.00148416	0.556299	0.125923	4.41777	9.97e-06
7	70322819	rs1393930278	C	T	intron variant	AUTS2	0.00148415	0.556401	0.125924	4.41856	9.94e-06
7	70335932	rs1319623486	A	G	intron variant	AUTS2	0.00148413	0.556417	0.125924	4.41868	9.93e-06
7	73441939	rs2240466	G	A	intron variant	BAZ1B	0.091868	-0.110671	0.0204593	-5.40932	6.33e-08
7	73442100	rs1178979	T	C	intron variant	BAZ1B	0.0913034	-0.110815	0.0205241	-5.39927	6.69e-08
7	73442719	rs1178977	A	G	splice donor region variant,intron variant	BAZ1B	0.0912337	-0.111591	0.0205372	-5.43358	5.52e-08
7	73452286	rs34763247	A	T	intron variant	BAZ1B	0.0960327	-0.104659	0.0200208	-5.22754	1.72e-07
7	73462836	rs2074755	T	C	intron variant	BAZ1B	0.0952733	-0.104181	0.0200851	-5.18696	2.14e-07
7	73467477	rs71556715	C	T	intron variant	BAZ1B	0.0952553	-0.105117	0.020092	-5.23181	1.68e-07
7	73468776	rs62465144	T	C	intron variant	BAZ1B	0.0959197	-0.106833	0.0200502	-5.3283	9.91e-08
7	73471480	rs6976930	G	A	intron variant	BAZ1B	0.0905983	-0.112762	0.0206061	-5.47223	4.44e-08
7	73490480	rs17145713	C	T	intron variant	BAZ1B	0.0952968	-0.104734	0.0200873	-5.21394	1.85e-07
7	73493129	rs111837003	C	T	intron variant	BAZ1B	0.0904543	-0.11378	0.020625	-5.51661	3.46e-08
7	73501191	rs34482346	G	C	intron variant	BAZ1B	0.0952486	-0.105408	0.0200954	-5.24536	1.56e-07
7	73520180	rs7811265	A	G	intron variant	BAZ1B	0.086626	-0.113239	0.0211302	-5.35912	8.36e-08
7	73524388	rs62466264	T	C	upstream gene variant	BAZ1B	0.0954858	-0.104559	0.0200777	-5.20773	1.91e-07
7	73524914	rs11983997	G	C	upstream gene variant	BAZ1B	0.0951287	-0.105177	0.0201067	-5.23095	1.69e-07
7	73525609	rs80189144	T	C	upstream gene variant	BAZ1B	0.0951294	-0.105125	0.0201066	-5.22839	1.71e-07
7	73556901	rs13233571	C	T	intron variant	BCL7B	0.0952383	-0.10976	0.0200939	-5.46237	4.7e-08
7	73557201	rs7793710	C	G	intron variant	BCL7B	0.0951845	-0.109685	0.0201038	-5.45593	4.87e-08
7	73559524	rs13244614	C	A	upstream gene variant	BCL7B	0.0951681	-0.109456	0.0201047	-5.44431	5.2e-08
7	73561372	rs111269058	C	T	upstream gene variant	BCL7B	0.095176	-0.109484	0.0201047	-5.44568	5.16e-08
7	73561718	rs13225347	C	T	upstream gene variant	BCL7B	0.0951738	-0.109757	0.0201072	-5.45859	4.8e-08
7	73562919	rs34594435	C	T	downstream gene variant	TBL2	0.0951773	-0.109784	0.0201072	-5.45996	4.76e-08
7	73563782	rs12539351	A	G	downstream gene variant	TBL2	0.0903553	-0.117981	0.02064	-5.71616	1.09e-08
7	73568544	rs17145738	C	T	3 prime UTR variant	TBL2	0.0953106	-0.111924	0.0201029	-5.56754	2.58e-08
7	73568980	rs13232120	A	T	3 prime UTR variant	TBL2	0.0953212	-0.111393	0.0201008	-5.54172	3e-08
7	73570450	rs14415	T	C	3 prime UTR variant	TBL2	0.0953212	-0.111393	0.0201008	-5.54172	3e-08
7	73573024	rs2286276	C	T	intron variant	TBL2	0.0954345	-0.111695	0.020091	-5.55946	2.71e-08
7	73573739	rs35659126	C	T	intron variant	TBL2	0.0950554	-0.111939	0.0201318	-5.56032	2.69e-08
7	73575060	rs11974409	A	G	intron variant	TBL2	0.0951232	-0.111892	0.0201302	-5.55845	2.72e-08
7	73577374	rs12540011	G	A	intron variant	TBL2	0.0951932	-0.111617	0.0201195	-5.54773	2.89e-08
7	73578020	rs13246490	C	T	intron variant	TBL2	0.0951764	-0.111756	0.0201217	-5.554	2.79e-08
7	73591446	rs35866503	C	T	downstream gene variant	MLXIPL	0.0951792	-0.111884	0.0201219	-5.56033	2.69e-08
7	73593613	rs1051921	G	A	3 prime UTR variant	MLXIPL	0.0951792	-0.111881	0.0201219	-5.56019	2.69e-08
7	73596112	rs13247874	C	T	intron variant	MLXIPL	0.0970801	-0.115236	0.019962	-5.77278	7.8e-09
7	73597712	rs35332062	G	A	missense variant,splice region variant	MLXIPL	0.097869	-0.116419	0.0198901	-5.85312	4.82e-09
7	73598455	rs79624003	A	G	intron variant	MLXIPL	0.097781	-0.116873	0.0199072	-5.87089	4.33e-09
7	73598939	rs35732917	T	C	intron variant	MLXIPL	0.0976751	-0.117248	0.0199223	-5.88523	3.97e-09
7	73599571	rs13235543	C	T	synonymous variant	MLXIPL	0.0976095	-0.117156	0.0199252	-5.87979	4.11e-09
7	73601039	rs13240065	G	A	intron variant	MLXIPL	0.0965796	-0.11548	0.0200364	-5.76352	8.24e-09
7	73601851	rs34346326	T	C	intron variant	MLXIPL	0.0974213	-0.116802	0.0199491	-5.855	4.77e-09
7	73602675	rs13226650	A	G	intron variant	MLXIPL	0.0975531	-0.115602	0.0199403	-5.7974	6.74e-09
7	73603327	rs35368205	C	T	intron variant	MLXIPL	0.088349	-0.1325	0.0209433	-6.32658	2.51e-10
7	73605645	rs61010704	A	G	intron variant	MLXIPL	0.086174	-0.142287	0.0212257	-6.70353	2.03e-11
7	73606007	rs3812316	C	G	missense variant	MLXIPL	0.0861878	-0.141905	0.0212154	-6.68876	2.25e-11
7	73606346	rs6968170	G	A	intron variant	MLXIPL	0.086224	-0.141863	0.0212113	-6.68807	2.26e-11
7	73608416	rs13246993	G	A	intron variant	MLXIPL	0.0862116	-0.141605	0.0212115	-6.67585	2.46e-11
7	73609551	rs12531645	G	A	intron variant	MLXIPL	0.0861371	-0.141613	0.0212195	-6.67372	2.49e-11
7	73611645	rs13234131	A	G	intron variant	MLXIPL	0.0992997	-0.115022	0.0197123	-5.83503	5.38e-09
7	73612048	rs17145750	C	T	intron variant	MLXIPL	0.0996723	-0.11531	0.0196811	-5.85893	4.66e-09
7	73627755	rs62466318	C	T	upstream gene variant	MLXIPL	0.107802	-0.101077	0.0189348	-5.33816	9.39e-08
7	73628113	rs6460047	T	C	upstream gene variant	MLXIPL	0.109302	-0.105877	0.018867	-5.61175	2e-08
7	73628255	rs7805504	T	C	upstream gene variant	MLXIPL	0.109191	-0.105685	0.0188726	-5.59991	2.14e-08
7	73628284	rs7786376	A	G	upstream gene variant	MLXIPL	0.11053	-0.099586	0.0187537	-5.31022	1.09e-07
7	73628771	rs34958196	G	A	upstream gene variant	MLXIPL	0.139593	-0.0930226	0.017031	-5.46195	4.71e-08
7	73629335	rs34430945	T	C	upstream gene variant	MLXIPL	0.139124	-0.0938771	0.0170464	-5.50715	3.65e-08
7	73630874	rs34321592	G	A	intergenic variant	-	0.167176	-0.085622	0.015777	-5.427	5.73e-08
7	73631153	rs7784668	T	C	intergenic variant	-	0.13863	-0.0951358	0.0170916	-5.56624	2.6e-08
7	73632428	rs17145813	C	A	intergenic variant	-	0.165367	-0.0868325	0.0159044	-5.45965	4.77e-08
7	73632449	rs17145817	A	G	intergenic variant	-	0.165368	-0.0868668	0.0159057	-5.46136	4.72e-08
7	73633190	rs34899589	T	C	intergenic variant	-	0.162174	-0.0858747	0.0161049	-5.3322	9.7e-08
7	73633221	rs35855035	C	T	intergenic variant	-	0.16197	-0.0863686	0.0161079	-5.36188	8.24e-08
7	73633518	rs35703204	C	T	intergenic variant	-	0.16511	-0.0887308	0.0159489	-5.56344	2.65e-08
7	73633765	rs13230514	A	G	intergenic variant	-	0.164912	-0.0873851	0.0159476	-5.4795	4.27e-08
7	73634348	rs62466323	G	A	intergenic variant	-	0.164901	-0.0852145	0.0159433	-5.34485	9.05e-08
7	73634852	rs13234805	G	A	intergenic variant	-	0.134826	-0.0953551	0.0174051	-5.47856	4.29e-08
7	73635057	rs13222090	T	C	intergenic variant	-	0.165124	-0.0847007	0.0159291	-5.31735	1.05e-07
7	78199023	rs3807649	G	A	intron variant	MAGI2	0.548794	0.0653048	0.0115635	5.64747	1.63e-08
7	78199117	rs3807648	T	C	intron variant	MAGI2	0.548665	0.0652148	0.0115508	5.64593	1.64e-08
7	78199422	rs3779274	G	A	intron variant	MAGI2	0.451238	-0.0656536	0.0115304	-5.69393	1.24e-08
7	78199623	rs3779273	G	A	intron variant	MAGI2	0.451253	-0.0659379	0.0115299	-5.71884	1.07e-08
7	78199674	rs3779272	T	A	intron variant	MAGI2	0.451254	-0.0657227	0.0115304	-5.69995	1.2e-08
7	78199995	rs1829990	A	G	intron variant	MAGI2	0.548759	0.0658016	0.0115305	5.70675	1.15e-08
7	78200451	rs1852006	G	A	intron variant	MAGI2	0.450902	-0.0650644	0.011539	-5.63868	1.71e-08
7	78202593	rs113763245	G	A	intron variant	MAGI2	0.453474	-0.0640913	0.0115685	-5.54015	3.02e-08
7	78202832	rs4730110	T	C	intron variant	MAGI2	0.546258	0.0638107	0.011569	5.51565	3.47e-08
7	78204659	rs4730115	T	C	intron variant	MAGI2	0.546303	0.0645051	0.0115814	5.5697	2.55e-08
7	84913457	rs543721241	C	T	intergenic variant	-	0.00024456	1.22023	0.272931	4.47082	7.79e-06
7	99712558	rs1357319	A	C	intron variant	CYP3A7	0.710611	0.056928	0.0127387	4.4689	7.86e-06
7	102874790	rs6465880	T	C	intron variant	FBXL13	0.598966	-0.0518808	0.0117062	-4.43191	9.34e-06
7	102887070	rs10241865	G	A	intron variant	FBXL13	0.599018	-0.0521708	0.0117041	-4.45749	8.29e-06
7	102887144	rs10271157	A	G	intron variant	FBXL13	0.598947	-0.0519074	0.0117046	-4.43478	9.22e-06
7	102887338	rs10242028	C	G	intron variant	FBXL13	0.598947	-0.0519074	0.0117046	-4.43478	9.22e-06
7	102908848	rs1100046	T	A	upstream gene variant	LRRC17	0.59731	-0.0515213	0.0116574	-4.41962	9.89e-06
7	120179512	rs556475182	A	C	intron variant,non coding transcript variant	-	0.00049263	0.898093	0.201305	4.46135	8.14e-06
7	120879224	rs192526020	G	A	intron variant,non coding transcript variant	-	0.00062243	0.910466	0.17852	5.10008	3.4e-07
7	120880780	rs564616025	T	A	intron variant,non coding transcript variant	-	0.0006079	0.904107	0.180468	5.00979	5.45e-07
7	154319600	rs1053694351	T	C	intron variant	DPP6	0.00232576	0.49622	0.103274	4.80491	1.55e-06
8	19917379	rs28834434	C	A	intron variant	LPL	0.150333	-0.0750874	0.016349	-4.59277	4.37e-06
8	19922799	rs77899453	G	A	intron variant	LPL	0.149902	-0.0772547	0.016408	-4.70836	2.5e-06
8	19922946	rs2119692	G	C	intron variant	LPL	0.150935	-0.0747106	0.01636	-4.56667	4.96e-06
8	19932487	rs150331294	T	A	intron variant	LPL	0.155541	-0.0757229	0.0161454	-4.69008	2.73e-06
8	19959890	rs305	A	G	intron variant	LPL	0.202316	-0.0777661	0.0145354	-5.35012	8.79e-08
8	19959965	rs308	T	G	intron variant	LPL	0.0794341	-0.0986395	0.0219501	-4.49381	7e-06
8	19960531	rs314	G	A	intron variant	LPL	0.203186	-0.0788827	0.0145089	-5.43684	5.42e-08
8	19961817	rs325	T	C	intron variant	LPL	0.102884	-0.0976916	0.019459	-5.02037	5.16e-07
8	19961928	rs326	A	G	intron variant	LPL	0.203706	-0.0805545	0.0144744	-5.56532	2.62e-08
8	19962213	rs328	C	G	stop gained	LPL	0.10287	-0.0974412	0.0194592	-5.00745	5.52e-07
8	19962894	rs331	G	A	intron variant	LPL	0.202135	-0.0794629	0.0145104	-5.47626	4.34e-08
8	19962922	rs12679834	T	C	intron variant	LPL	0.102841	-0.0975186	0.0194637	-5.01029	5.43e-07
8	19963914	rs75278536	T	G	intron variant	LPL	0.102555	-0.0992748	0.0194958	-5.09212	3.54e-07
8	19964271	rs77069344	T	G	intron variant	LPL	0.102554	-0.0993318	0.0194958	-5.09505	3.49e-07
8	19966163	rs1803924	C	T	3 prime UTR variant	LPL	0.102766	-0.0966382	0.0194654	-4.96462	6.88e-07
8	19966534	rs3735964	C	A	3 prime UTR variant	LPL	0.102821	-0.0972273	0.0194625	-4.99563	5.86e-07
8	19967052	rs1059611	T	C	3 prime UTR variant	LPL	0.102853	-0.0973677	0.0194599	-5.0035	5.63e-07
8	19967357	rs3916027	G	A	downstream gene variant	LPL	0.199605	-0.0769148	0.014579	-5.27571	1.32e-07
8	19968791	rs77150190	G	C	downstream gene variant	LPL	0.0942537	-0.095249	0.0202491	-4.70385	2.55e-06
8	19968807	rs77729186	A	G	downstream gene variant	LPL	0.0942537	-0.095249	0.0202491	-4.70385	2.55e-06
8	19969190	rs79108221	C	T	downstream gene variant	LPL	0.0942113	-0.0950294	0.0202522	-4.69229	2.7e-06
8	19973258	rs1011685	C	T	intergenic variant	-	0.101892	-0.0972993	0.0195403	-4.97941	6.38e-07
8	19973410	rs10096633	C	T	intergenic variant	-	0.102006	-0.0970781	0.0195295	-4.97086	6.67e-07
8	19975135	rs17482753	G	T	intergenic variant	-	0.101397	-0.0985664	0.0195874	-5.03213	4.85e-07
8	19979135	rs78963197	T	C	intergenic variant	-	0.0982898	-0.0991592	0.0199397	-4.97295	6.59e-07
8	19979473	rs74855321	C	T	intergenic variant	-	0.100452	-0.100276	0.0196973	-5.09082	3.57e-07
8	19985951	rs17410914	C	A	intergenic variant	-	0.0985458	-0.107013	0.0199271	-5.37025	7.86e-08
8	19986350	rs117227752	G	A	intergenic variant	-	0.101407	-0.099997	0.0196041	-5.10083	3.38e-07
8	19986368	rs59147390	T	C	intergenic variant	-	0.101402	-0.0999972	0.019604	-5.10086	3.38e-07
8	19986711	rs12678919	A	G	intergenic variant	-	0.1017	-0.0976665	0.019561	-4.99293	5.95e-07
8	19986904	rs7819706	A	G	intergenic variant	-	0.101238	-0.101387	0.0196298	-5.16494	2.41e-07
8	19986928	rs115129770	C	G	intergenic variant	-	0.101238	-0.101387	0.0196298	-5.16494	2.41e-07
8	19988803	rs78458743	T	G	intergenic variant	-	0.10134	-0.0996532	0.0196079	-5.08229	3.73e-07
8	19989549	rs12682115	G	A	intergenic variant	-	0.10134	-0.0996532	0.0196079	-5.08229	3.73e-07
8	19989712	rs78013771	T	C	intergenic variant	-	0.10134	-0.099639	0.0196079	-5.08158	3.74e-07
8	19990569	rs17410962	G	A	intergenic variant	-	0.101404	-0.0990963	0.0195962	-5.0569	4.26e-07
8	19990885	rs117604010	G	A	intergenic variant	-	0.0783327	-0.10011	0.0220781	-4.53437	5.78e-06
8	19990988	rs17489185	G	C	intergenic variant	-	0.101405	-0.0991016	0.0195962	-5.05717	4.26e-07
8	19991182	rs17410983	C	T	intergenic variant	-	0.101405	-0.0991058	0.0195962	-5.05739	4.25e-07
8	19991367	rs17489226	A	T	intergenic variant	-	0.101406	-0.0991114	0.0195962	-5.05768	4.24e-07
8	19991761	rs17410996	T	G	intergenic variant	-	0.101335	-0.0997986	0.019604	-5.09073	3.57e-07
8	19992159	rs75801420	T	G	intergenic variant	-	0.101412	-0.0991294	0.0196011	-5.05735	4.25e-07
8	19992246	rs17091905	G	A	intergenic variant	-	0.101435	-0.100874	0.0195991	-5.1469	2.65e-07
8	19992478	rs114964604	A	G	intergenic variant	-	0.100566	-0.0987228	0.0196862	-5.01482	5.31e-07
8	19992481	rs73600084	T	C	intergenic variant	-	0.100566	-0.0987228	0.0196863	-5.0148	5.31e-07
8	19993997	rs76975037	C	A	intergenic variant	-	0.101369	-0.100332	0.0196085	-5.11678	3.11e-07
8	19994534	rs17489268	T	A	intergenic variant	-	0.199148	-0.0768403	0.0146154	-5.25748	1.46e-07
8	19994623	rs17411024	G	A	intergenic variant	-	0.101186	-0.100935	0.0196294	-5.14202	2.72e-07
8	19994645	rs17091909	G	T	intergenic variant	-	0.101347	-0.100105	0.0196093	-5.10496	3.31e-07
8	19994799	rs17411031	C	G	intergenic variant	-	0.199187	-0.0768891	0.0146119	-5.2621	1.42e-07
8	19995007	rs17489282	C	T	intergenic variant	-	0.199232	-0.0768909	0.0146125	-5.26198	1.43e-07
8	19995075	rs4922117	T	C	intergenic variant	-	0.199185	-0.0768793	0.0146118	-5.26144	1.43e-07
8	19995318	rs1822200	G	T	intergenic variant	-	0.199185	-0.0768793	0.0146118	-5.26144	1.43e-07
8	19995428	rs1372344	A	T	intergenic variant	-	0.199185	-0.0768793	0.0146118	-5.26144	1.43e-07
8	19995878	rs1992442	A	C	intergenic variant	-	0.199348	-0.0760781	0.0146128	-5.20628	1.93e-07
8	19995989	rs2410618	G	A	intergenic variant	-	0.199196	-0.0771257	0.0146118	-5.27833	1.3e-07
8	19996076	rs1992443	G	A	intergenic variant	-	0.199196	-0.0771257	0.0146118	-5.27833	1.3e-07
8	19996756	rs920588	C	T	intergenic variant	-	0.199221	-0.0769349	0.0146108	-5.26563	1.4e-07
8	19996850	rs920589	G	T	intergenic variant	-	0.199195	-0.0771265	0.0146118	-5.27838	1.3e-07
8	19996989	rs4425772	C	T	intergenic variant	-	0.198678	-0.0772528	0.0146295	-5.28063	1.29e-07
8	19996998	rs4628269	C	T	intergenic variant	-	0.198678	-0.0772528	0.0146295	-5.28063	1.29e-07
8	19997042	rs2410619	C	A	intergenic variant	-	0.199195	-0.0771265	0.0146118	-5.27838	1.3e-07
8	19997126	rs4320561	C	A	intergenic variant	-	0.199018	-0.076994	0.014619	-5.26671	1.39e-07
8	19997149	rs2410620	C	T	intergenic variant	-	0.199018	-0.076994	0.014619	-5.26671	1.39e-07
8	19997171	rs2410621	T	C	intergenic variant	-	0.199018	-0.076994	0.014619	-5.26671	1.39e-07
8	19997378	rs2410623	A	G	intergenic variant	-	0.199205	-0.0770558	0.0146112	-5.27376	1.34e-07
8	19997495	rs17411113	C	G	intergenic variant	-	0.101421	-0.101301	0.0196137	-5.1648	2.41e-07
8	19997519	rs79734126	C	T	intergenic variant	-	0.07776	-0.101283	0.0221739	-4.56768	4.93e-06
8	19997710	rs34564316	C	T	intergenic variant	-	0.199299	-0.0769897	0.0146275	-5.26334	1.41e-07
8	19997761	rs17411126	T	C	intergenic variant	-	0.199214	-0.0769656	0.0146106	-5.26779	1.38e-07
8	19997820	rs17411133	T	A	intergenic variant	-	0.19924	-0.0771546	0.0146103	-5.28083	1.29e-07
8	19997833	rs17489373	G	A	intergenic variant	-	0.199245	-0.0771778	0.0146104	-5.2824	1.28e-07
8	19998089	rs17411168	T	C	intergenic variant	-	0.199473	-0.0764049	0.0145902	-5.23673	1.63e-07
8	19998150	rs34932218	A	G	intergenic variant	-	0.19953	-0.0766979	0.0145883	-5.25751	1.46e-07
8	19999028	rs4523270	T	C	intergenic variant	-	0.199579	-0.0769955	0.0145863	-5.27862	1.3e-07
8	20000832	rs2103325	C	T	intergenic variant	-	0.199287	-0.0764959	0.0145903	-5.24293	1.58e-07
8	20000988	rs1581675	T	A	intergenic variant	-	0.199293	-0.076542	0.0145904	-5.24606	1.55e-07
8	20001609	rs4490856	T	C	intergenic variant	-	0.353079	-0.0580227	0.0121488	-4.77601	1.79e-06
8	20002028	rs2119690	G	A	intergenic variant	-	0.199371	-0.0768655	0.0145881	-5.26907	1.37e-07
8	20002116	rs2165556	C	T	intergenic variant	-	0.199369	-0.0768277	0.0145885	-5.26631	1.39e-07
8	20002280	rs12541912	G	C	intergenic variant	-	0.199742	-0.0767294	0.0145763	-5.26398	1.41e-07
8	20002949	rs79236614	C	G	intergenic variant	-	0.101241	-0.100129	0.019614	-5.10497	3.31e-07
8	20003236	rs34818360	G	A	intergenic variant	-	0.199103	-0.076643	0.0145947	-5.25142	1.51e-07
8	20003715	rs4083261	T	C	intergenic variant	-	0.199748	-0.0771348	0.0145782	-5.29111	1.22e-07
8	20003850	rs3844510	A	C	intergenic variant	-	0.199436	-0.0777257	0.0145886	-5.32783	9.94e-08
8	20004709	rs2410625	C	T	intergenic variant	-	0.199414	-0.0775718	0.0145891	-5.31712	1.05e-07
8	20005059	rs4644277	T	C	intergenic variant	-	0.199414	-0.0775718	0.0145891	-5.31712	1.05e-07
8	20005235	rs4389957	G	A	intergenic variant	-	0.353806	-0.0568946	0.0121295	-4.69059	2.72e-06
8	20005277	rs1441766	A	T	intergenic variant	-	0.2012	-0.0772846	0.014561	-5.30763	1.11e-07
8	20005513	rs1441764	C	T	intergenic variant	-	0.199753	-0.0772055	0.0145778	-5.2961	1.18e-07
8	20005847	rs6586884	T	C	intergenic variant	-	0.101369	-0.10052	0.0196087	-5.12627	2.96e-07
8	20005960	rs6999813	T	A	intergenic variant	-	0.101369	-0.10052	0.0196087	-5.12627	2.96e-07
8	20005996	rs2119689	C	T	intergenic variant	-	0.199414	-0.0775718	0.0145891	-5.31712	1.05e-07
8	20007045	rs1441763	T	C	intergenic variant	-	0.199419	-0.0776158	0.0145888	-5.32022	1.04e-07
8	20007176	rs1441762	G	A	intergenic variant	-	0.199576	-0.0779635	0.0145959	-5.34146	9.22e-08
8	20007237	rs1441761	G	C	intergenic variant	-	0.198775	-0.0773612	0.0146093	-5.29532	1.19e-07
8	20007238	rs1441760	C	T	intergenic variant	-	0.198775	-0.0773612	0.0146093	-5.29532	1.19e-07
8	20007664	rs2083637	A	G	intergenic variant	-	0.199379	-0.0774107	0.0145863	-5.3071	1.11e-07
8	20007752	rs2083636	T	G	intergenic variant	-	0.199846	-0.0773169	0.0145732	-5.30542	1.12e-07
8	20007944	rs77237194	A	T	intergenic variant	-	0.10141	-0.100544	0.0196023	-5.12921	2.91e-07
8	20007998	rs35495249	C	A	intergenic variant	-	0.198297	-0.078345	0.0146328	-5.35408	8.6e-08
8	20008236	rs894211	C	T	intergenic variant	-	0.198367	-0.0782528	0.0146297	-5.3489	8.85e-08
8	20008332	rs894210	G	A	intergenic variant	-	0.35508	-0.0592441	0.0121105	-4.89197	9.98e-07
8	20008763	rs765547	G	A	intergenic variant	-	0.199491	-0.0775953	0.0145831	-5.32091	1.03e-07
8	20009083	rs765548	C	T	intergenic variant	-	0.199481	-0.0777433	0.0145843	-5.33062	9.79e-08
8	20009120	rs765549	A	G	intergenic variant	-	0.199786	-0.0777278	0.0145777	-5.33197	9.72e-08
8	20009367	rs1441758	A	T	intergenic variant	-	0.199481	-0.0777433	0.0145843	-5.33062	9.79e-08
8	20009709	rs9644637	T	C	intergenic variant	-	0.199481	-0.0777433	0.0145843	-5.33062	9.79e-08
8	20009889	rs9644638	C	T	intergenic variant	-	0.199065	-0.0776679	0.0145995	-5.31989	1.04e-07
8	20009934	rs11986942	C	G	intergenic variant	-	0.199786	-0.0777278	0.0145777	-5.33197	9.72e-08
8	20009983	rs34327087	G	T	intergenic variant	-	0.199413	-0.0772663	0.0145858	-5.29737	1.17e-07
8	20010025	rs34345068	G	T	intergenic variant	-	0.199408	-0.077132	0.0145859	-5.28811	1.24e-07
8	20010342	rs2009493	G	A	intergenic variant	-	0.199484	-0.0777422	0.0145843	-5.33055	9.79e-08
8	20010591	rs1837843	C	T	intergenic variant	-	0.195613	-0.0755394	0.0146951	-5.14043	2.74e-07
8	20010779	rs1837842	T	C	intergenic variant	-	0.199484	-0.0777422	0.0145843	-5.33055	9.79e-08
8	20010866	rs1441757	G	C	intergenic variant	-	0.199484	-0.0777422	0.0145843	-5.33055	9.79e-08
8	20011377	rs1441755	T	C	intergenic variant	-	0.199484	-0.0777422	0.0145843	-5.33055	9.79e-08
8	20011428	rs1441754	G	A	intergenic variant	-	0.198706	-0.077641	0.0146143	-5.31267	1.08e-07
8	20011460	rs4406409	T	C	intergenic variant	-	0.198527	-0.077837	0.0146343	-5.31881	1.04e-07
8	20011553	rs1441753	G	A	intergenic variant	-	0.199484	-0.0777422	0.0145843	-5.33055	9.79e-08
8	20011855	rs4126104	G	T	intergenic variant	-	0.199484	-0.0777422	0.0145843	-5.33055	9.79e-08
8	20012476	rs35687633	A	G	intergenic variant	-	0.199063	-0.0765587	0.0146137	-5.23885	1.62e-07
8	20012504	rs34942551	T	G	intergenic variant	-	0.199069	-0.0765757	0.0146148	-5.23962	1.61e-07
8	20012516	rs34499461	G	C	intergenic variant	-	0.198952	-0.0768573	0.0146211	-5.2566	1.47e-07
8	20012533	rs35369244	G	C	intergenic variant	-	0.198952	-0.0769295	0.0146219	-5.26124	1.43e-07
8	20012576	rs35739466	G	A	intergenic variant	-	0.195908	-0.0731836	0.0147115	-4.97459	6.54e-07
8	20012752	rs35617716	T	A	intergenic variant	-	0.196494	-0.0717337	0.0146638	-4.89189	9.99e-07
8	20012760	rs35237252	C	A	intergenic variant	-	0.196533	-0.0715023	0.0146614	-4.87691	1.08e-06
8	20013809	rs1372343	C	T	intergenic variant	-	0.184444	-0.0694152	0.0150564	-4.61034	4.02e-06
8	20013820	rs1372342	T	A	intergenic variant	-	0.184448	-0.0694342	0.0150565	-4.61158	4e-06
8	20013821	rs1372341	T	A	intergenic variant	-	0.184448	-0.0694342	0.0150565	-4.61158	4e-06
8	20014002	rs2410627	T	C	intergenic variant	-	0.184845	-0.0678479	0.0150302	-4.51411	6.36e-06
8	20014029	rs7461115	C	G	intergenic variant	-	0.184845	-0.0677055	0.0150294	-4.50488	6.64e-06
8	20014118	rs2410628	C	T	intergenic variant	-	0.184846	-0.0670802	0.0150257	-4.46435	8.03e-06
8	20014126	rs2410629	T	C	intergenic variant	-	0.184925	-0.0675022	0.0150245	-4.49282	7.03e-06
8	20014381	rs2898495	A	G	intergenic variant	-	0.184922	-0.067315	0.0150234	-4.48067	7.44e-06
8	20014497	rs4593558	A	G	intergenic variant	-	0.184932	-0.0674031	0.0150233	-4.48656	7.24e-06
8	20015269	rs6986010	T	C	intergenic variant	-	0.184922	-0.0672974	0.0150234	-4.47951	7.48e-06
8	20016045	rs35465966	C	A	intergenic variant	-	0.184568	-0.0680025	0.0150412	-4.52109	6.15e-06
8	20016055	rs34693282	A	G	intergenic variant	-	0.184828	-0.0678337	0.0150303	-4.51314	6.39e-06
8	20016071	rs17489539	T	A	intergenic variant	-	0.184667	-0.0671801	0.0150344	-4.46842	7.88e-06
8	20016634	rs4922118	C	T	intergenic variant	-	0.184625	-0.0669584	0.0150572	-4.44693	8.71e-06
8	20016642	rs4922119	C	T	intergenic variant	-	0.184625	-0.0669584	0.0150572	-4.44693	8.71e-06
8	20019083	rs76737188	G	C	intergenic variant	-	0.0886388	-0.0920464	0.0207415	-4.43778	9.09e-06
8	20019235	rs7016880	G	C	intergenic variant	-	0.0887043	-0.0922473	0.0207353	-4.4488	8.64e-06
8	20019286	rs7007609	T	C	intergenic variant	-	0.0886388	-0.0920464	0.0207415	-4.4378	9.09e-06
8	20019459	rs7007797	T	G	intergenic variant	-	0.0886394	-0.0920708	0.0207416	-4.43894	9.04e-06
8	20019697	rs7004149	A	G	intergenic variant	-	0.0886394	-0.0920708	0.0207416	-4.43894	9.04e-06
8	20019722	rs7004158	A	G	intergenic variant	-	0.0886394	-0.0920708	0.0207416	-4.43894	9.04e-06
8	20019742	rs6983430	G	C	intergenic variant	-	0.0886394	-0.0920708	0.0207416	-4.43894	9.04e-06
8	20019950	rs77219697	T	C	intergenic variant	-	0.0886482	-0.0920137	0.020742	-4.4361	9.16e-06
8	20021193	rs112994260	T	A	intergenic variant	-	0.0886041	-0.0925169	0.0207514	-4.45835	8.26e-06
8	20021359	rs142117848	C	A	intergenic variant	-	0.0886065	-0.0925712	0.0207515	-4.46094	8.16e-06
8	20022819	rs11989309	C	T	intergenic variant	-	0.0885557	-0.0923506	0.020754	-4.44977	8.6e-06
8	20023215	rs75675187	C	T	intergenic variant	-	0.0885407	-0.0923046	0.0207565	-4.44703	8.71e-06
8	20023547	rs78404258	A	G	intergenic variant	-	0.0886015	-0.0925971	0.0207532	-4.46182	8.13e-06
8	20023725	rs74615535	G	A	intergenic variant	-	0.0885298	-0.0928925	0.0207609	-4.47441	7.66e-06
8	20024290	rs60223219	A	G	intergenic variant	-	0.0885645	-0.0928536	0.0207585	-4.47305	7.71e-06
8	20025439	rs7816447	T	C	intergenic variant	-	0.0872198	-0.0954862	0.0209517	-4.55744	5.18e-06
8	20071071	rs9644568	G	A	intergenic variant	-	0.112306	-0.0823854	0.0185901	-4.43168	9.35e-06
8	32622059	rs182571594	T	A	intron variant	NRG1	0.00232302	0.46331	0.104834	4.41946	9.89e-06
8	34398333	rs1445190	A	G	intergenic variant	-	0.490911	0.0523155	0.0116371	4.49558	6.94e-06
8	34408317	rs2404558	T	A	intergenic variant	-	0.490992	0.052145	0.0116418	4.4791	7.5e-06
8	34436234	rs4486200	T	C	intergenic variant	-	0.508097	-0.0515956	0.0116625	-4.42407	9.69e-06
8	125464631	rs2954017	T	C	upstream gene variant	TRIB1AL	0.564149	-0.074647	0.0115168	-6.4816	9.08e-11
8	125464911	rs2954018	C	T	upstream gene variant	TRIB1AL	0.702213	-0.0799165	0.0123889	-6.45064	1.11e-10
8	125465736	rs2001945	G	C	upstream gene variant	TRIB1AL	0.564083	-0.0745666	0.0115157	-6.47522	9.47e-11
8	125466108	rs2980853	A	C	upstream gene variant	TRIB1AL	0.55748	-0.0737372	0.0115044	-6.40945	1.46e-10
8	125466208	rs2001846	T	C	upstream gene variant	TRIB1AL	0.56406	-0.0745131	0.011519	-6.46874	9.88e-11
8	125466402	rs2001845	A	G	upstream gene variant	TRIB1AL	0.702165	-0.0798564	0.0123901	-6.44515	1.15e-10
8	125466503	rs2001844	A	G	upstream gene variant	TRIB1AL	0.557414	-0.0738119	0.0115067	-6.41471	1.41e-10
8	125467073	rs6982636	G	A	intron variant,non coding transcript variant	TRIB1AL	0.557308	-0.0734325	0.0115044	-6.38298	1.74e-10
8	125467120	rs6982502	C	T	intron variant,non coding transcript variant	TRIB1AL	0.564073	-0.07432	0.011515	-6.45418	1.09e-10
8	125467846	rs2980886	G	A	intron variant,non coding transcript variant	TRIB1AL	0.557245	-0.0740008	0.0115009	-6.43432	1.24e-10
8	125468125	rs4871603	C	T	intron variant,non coding transcript variant	TRIB1AL	0.695256	-0.0784112	0.0123053	-6.37216	1.86e-10
8	125468458	rs2980882	A	G	intron variant,non coding transcript variant	TRIB1AL	0.557223	-0.0738924	0.0115025	-6.42402	1.33e-10
8	125468730	rs2980880	G	A	intron variant,non coding transcript variant	TRIB1AL	0.701975	-0.0800878	0.0123795	-6.46937	9.84e-11
8	125469452	rs2980876	C	T	intron variant,non coding transcript variant	TRIB1AL	0.701902	-0.0800057	0.0123785	-6.4633	1.02e-10
8	125469710	rs2954020	A	G	intron variant,non coding transcript variant	TRIB1AL	0.701823	-0.0802242	0.0123763	-6.48208	9.05e-11
8	125470688	rs2954024	A	G	intron variant,non coding transcript variant	TRIB1AL	0.701776	-0.0799708	0.0123823	-6.45849	1.06e-10
8	125472034	rs4336630	T	G	intron variant,non coding transcript variant	TRIB1AL	0.694618	-0.0785307	0.0122978	-6.38573	1.71e-10
8	125472221	rs2954025	C	T	intron variant,non coding transcript variant	TRIB1AL	0.694611	-0.0785007	0.0122979	-6.38328	1.73e-10
8	125472284	rs2954026	T	G	intron variant,non coding transcript variant	TRIB1AL	0.701407	-0.0800161	0.0123736	-6.4667	1e-10
8	125472396	rs2980862	G	C	intron variant,non coding transcript variant	TRIB1AL	0.701421	-0.0801767	0.0123736	-6.47964	9.19e-11
8	125473054	rs2954028	T	C	intron variant,non coding transcript variant	TRIB1AL	0.701419	-0.0801701	0.0123736	-6.47911	9.23e-11
8	125473225	rs7828113	A	G	non coding transcript exon variant	TRIB1AL	0.694533	-0.0789121	0.0122999	-6.41569	1.4e-10
8	125473289	rs7846466	T	C	non coding transcript exon variant	TRIB1AL	0.701278	-0.0804169	0.0123789	-6.4963	8.23e-11
8	125475449	rs2980867	T	G	intron variant,non coding transcript variant	TRIB1AL	0.70134	-0.081673	0.0123762	-6.5992	4.13e-11
8	125481150	rs2954032	A	G	intron variant,non coding transcript variant	TRIB1AL	0.701646	-0.0811905	0.0123909	-6.55244	5.66e-11
8	125481504	rs2954033	A	G	intron variant,non coding transcript variant	TRIB1AL	0.700952	-0.0808057	0.0123715	-6.53161	6.51e-11
8	125493463	rs75998532	T	C	intron variant,non coding transcript variant	TRIB1AL	0.403192	-0.0657611	0.0117727	-5.58591	2.32e-08
8	125495066	rs2980888	T	C	intron variant,non coding transcript variant	TRIB1AL	0.718005	-0.0919513	0.0125803	-7.30918	2.69e-13
8	125495147	rs2954038	C	A	intron variant,non coding transcript variant	TRIB1AL	0.717845	-0.091709	0.0125763	-7.29218	3.05e-13
8	143377132	rs569067863	G	A	intron variant	RHPN1	0.0003685	1.2082	0.22009	5.48957	4.03e-08
9	7618288	rs11789902	G	A	intergenic_variant	-	0.17395	-0.0689341	0.0154139	-4.47219	7.74e-06
9	28406352	rs10968567	G	C	intron variant	LINGO2	0.266498	0.0590376	0.012851	4.59401	4.35e-06
9	28406689	rs2383767	A	C	intron variant	LINGO2	0.266501	0.0590282	0.0128511	4.59326	4.36e-06
9	28407494	rs7865532	T	C	intron variant	LINGO2	0.733294	-0.0596575	0.01284	-4.64622	3.38e-06
9	28410685	rs1412234	T	C	intron variant	LINGO2	0.169266	0.0684124	0.0151182	4.52516	6.04e-06
9	28410905	rs13285209	T	C	intron variant	LINGO2	0.169425	0.0683063	0.0151	4.5236	6.08e-06
9	28414627	rs17770336	C	T	intron variant	LINGO2	0.171969	0.0660922	0.0149552	4.41934	9.9e-06
9	28418513	rs13288841	G	A	intron variant	LINGO2	0.171496	0.066618	0.0149726	4.44934	8.61e-06
9	81726452	rs532394525	T	C	intron variant,non coding transcript variant	TLE1-DT	0.00025545	1.20858	0.267724	4.51428	6.35e-06
9	89735445	chr9:89735445_T_A	T	A	NA	NA	0.0004112	0.988057	0.217231	4.54842	5.4e-06
9	117998023	rs17430072	A	G	intron variant,non coding transcript variant	-	0.174408	0.0682748	0.014917	4.57697	4.72e-06
9	117998587	rs17345352	C	T	intron variant,non coding transcript variant	-	0.174029	0.0693099	0.0149319	4.64173	3.45e-06
9	117999132	rs35699350	G	C	intron variant,non coding transcript variant	-	0.174411	0.0682441	0.0149171	4.5749	4.76e-06
9	118000641	rs62574777	C	T	intron variant,non coding transcript variant	-	0.174841	0.0696342	0.0148891	4.67687	2.91e-06
9	118005657	rs17430512	G	C	intron variant,non coding transcript variant	-	0.175124	0.070609	0.0148736	4.74728	2.06e-06
9	118016182	rs71507534	C	T	intron variant,non coding transcript variant	-	0.167607	0.0695606	0.0150734	4.61478	3.94e-06
9	118019399	rs34495389	T	C	intron variant,non coding transcript variant	-	0.168092	0.070645	0.0150534	4.69297	2.69e-06
9	118020469	rs62572301	C	A	intron variant,non coding transcript variant	-	0.167604	0.0702674	0.0150703	4.66263	3.12e-06
9	118023428	rs4367626	C	G	intron variant,non coding transcript variant	-	0.168095	0.071018	0.0150529	4.7179	2.38e-06
9	118023758	rs2722841	C	T	intron variant,non coding transcript variant	-	0.201575	0.0703946	0.0140689	5.00356	5.63e-07
9	118024164	rs2809419	T	C	splice region variant,intron variant,non coding transcript variant	-	0.202867	0.0731358	0.0140412	5.20867	1.9e-07
9	118024257	rs2722840	A	G	non coding transcript exon variant	-	0.20155	0.0702467	0.0140709	4.99232	5.97e-07
9	118024338	rs56097337	G	A	non coding transcript exon variant	-	0.166894	0.0711589	0.015103	4.71157	2.46e-06
9	118024348	rs56218966	C	T	non coding transcript exon variant	-	0.166895	0.0712218	0.0151031	4.71572	2.41e-06
9	118025285	rs2466426	G	T	intron variant,non coding transcript variant	-	0.201909	0.0706264	0.0141161	5.00326	5.64e-07
9	118028095	rs62572304	A	G	intron variant,non coding transcript variant	-	0.165231	0.072464	0.0152087	4.76465	1.89e-06
9	118435533	rs76585927	T	A	intergenic variant	-	0.0693831	0.0972245	0.0218733	4.44489	8.79e-06
9	122808382	rs557852776	A	C	intron variant	PDCL	0.00023463	1.29289	0.275019	4.70109	2.59e-06
9	126608161	rs2275240	G	A	intron variant,non coding transcript variant	LMX1B-DT	0.445676	0.0558558	0.0115213	4.84806	1.25e-06
9	126609910	rs79681969	A	G	upstream gene variant	LMX1B	0.445899	0.055653	0.0115227	4.82984	1.37e-06
9	126613302	rs79393971	C	T	upstream gene variant	LMX1B	0.445952	0.0554184	0.0115224	4.80962	1.51e-06
9	126613329	rs2027223	C	T	upstream gene variant	LMX1B	0.432804	-0.0610021	0.0116166	-5.25127	1.51e-07
9	126614883	rs75894916	G	A	intron variant	LMX1B	0.445799	0.0554378	0.0115217	4.81159	1.5e-06
9	126614956	rs2235056	C	T	intron variant	LMX1B	0.432905	-0.060952	0.0116141	-5.24811	1.54e-07
9	126616105	rs10987372	A	T	intron variant	LMX1B	0.432959	-0.061626	0.0116162	-5.30518	1.13e-07
9	126616193	rs77655868	A	G	intron variant	LMX1B	0.445808	0.0557165	0.0115218	4.83573	1.33e-06
9	126616685	rs77740450	G	A	intron variant	LMX1B	0.445808	0.0557165	0.0115218	4.83573	1.33e-06
9	126635824	rs16929179	A	G	intron variant	LMX1B	0.438244	0.0590017	0.0115806	5.09485	3.49e-07
9	126636251	rs7469554	A	G	intron variant	LMX1B	0.441403	-0.064726	0.0116387	-5.56126	2.68e-08
9	126636292	rs12684585	C	T	intron variant	LMX1B	0.435486	0.0571797	0.0115984	4.92997	8.22e-07
9	126651019	rs13285227	C	T	intron variant	LMX1B	0.540151	-0.0565216	0.0114815	-4.92285	8.53e-07
9	126657746	rs16929203	C	T	intron variant	LMX1B	0.389202	0.0616839	0.0117806	5.23605	1.64e-07
9	126666398	rs4322101	A	G	intron variant	LMX1B	0.537455	0.0554719	0.0117202	4.73302	2.21e-06
9	126668934	rs10121527	C	T	intron variant	LMX1B	0.537627	0.0562317	0.0115235	4.87974	1.06e-06
9	126685852	rs4339739	T	G	intron variant	LMX1B	0.538153	0.0560583	0.0115646	4.8474	1.25e-06
9	126688160	rs10987411	T	C	intron variant	LMX1B	0.540298	0.055517	0.0115932	4.78876	1.68e-06
9	126689925	rs13285134	T	C	intron variant	LMX1B	0.367083	0.053364	0.0118485	4.50388	6.67e-06
10	29963280	rs191265393	A	G	non coding transcript exon variant	-	0.0009458	0.712453	0.151598	4.69963	2.61e-06
10	29971665	rs76158149	C	T	downstream gene variant	-	0.00090082	0.750576	0.154365	4.86235	1.16e-06
10	35183891	rs191175399	A	G	intron variant	CREM	0.00276708	0.438994	0.0972293	4.51504	6.33e-06
10	35195549	rs140833121	G	C	intron variant	CREM	0.00342254	0.426417	0.08705	4.89853	9.66e-07
10	67955540	rs60008145	T	G	intron variant	HERC4	0.3187	-0.0557268	0.0124888	-4.46214	8.11e-06
10	96210057	rs1249941312	T	C	intron variant	BLNK	0.00057974	0.89767	0.183892	4.8815	1.05e-06
10	98278728	rs187211089	A	G	non coding transcript exon variant	-	0.00039152	1.0162	0.224364	4.52926	5.92e-06
10	123474976	rs7090367	T	C	intron variant,non coding transcript variant	LINC02641	0.357483	-0.0555037	0.0120327	-4.61274	3.97e-06
10	123475117	rs10794618	A	G	intron variant,non coding transcript variant	LINC02641	0.357426	-0.0552941	0.0120348	-4.59452	4.34e-06
10	123476231	rs7914985	A	G	intron variant,non coding transcript variant	LINC02641	0.502321	-0.0530976	0.011493	-4.62	3.84e-06
10	123477348	rs1075291	T	C	intron variant,non coding transcript variant	LINC02641	0.357017	-0.0572599	0.0120453	-4.7537	2e-06
10	123484138	rs7070259	A	G	intron variant,non coding transcript variant	LINC02641	0.356123	-0.0574921	0.0120608	-4.76684	1.87e-06
10	123490825	rs1571422	T	C	intron variant,non coding transcript variant	LINC02641	0.345674	-0.053909	0.0121233	-4.44673	8.72e-06
10	124629288	rs10901791	T	C	intron variant	FAM53B	0.752478	0.0644305	0.0135534	4.75382	2e-06
10	124630244	rs897296	T	C	intron variant	FAM53B	0.75165	0.0633272	0.0134989	4.69128	2.71e-06
10	124718840	rs10794177	G	C	intron variant	FAM53B	0.237278	-0.0621746	0.0135759	-4.57979	4.65e-06
10	124719577	rs17624662	A	C	intron variant	FAM53B	0.237289	-0.0619764	0.013575	-4.56549	4.98e-06
10	124720208	rs11245341	G	C	intron variant	FAM53B	0.236648	-0.0611124	0.0136041	-4.4922	7.05e-06
10	124720300	rs34032724	T	G	intron variant	FAM53B	0.23704	-0.0617173	0.0135803	-4.54461	5.5e-06
10	124725515	rs11245342	C	T	intron variant	FAM53B	0.236921	-0.0633696	0.0135919	-4.66232	3.13e-06
10	124737297	rs2629541	G	A	intron variant	FAM53B	0.236267	-0.0644969	0.013604	-4.74104	2.13e-06
10	124737579	rs2629540	G	C	intron variant	FAM53B	0.236138	-0.0640833	0.0136056	-4.71005	2.48e-06
10	124781264	rs12776722	G	A	intron variant	EEF1AKMT2	0.235966	-0.0663289	0.0136339	-4.86498	1.14e-06
10	124784740	rs2947343	G	C	intron variant	EEF1AKMT2	0.227603	-0.0696088	0.0138596	-5.02243	5.1e-07
10	124797115	rs2930796	A	G	upstream gene variant	ABRAXAS2	0.238337	-0.0655088	0.0135829	-4.82289	1.41e-06
10	124833440	rs2559517	G	A	intron variant	ABRAXAS2	0.22827	-0.0703252	0.0138795	-5.06683	4.04e-07
10	124843824	rs2629530	A	T	intergenic variant	-	0.24228	-0.0623076	0.0135211	-4.60816	4.06e-06
10	124845846	rs2629529	A	C	intergenic variant	-	0.2427	-0.0617523	0.0135094	-4.57105	4.85e-06
10	124856781	rs4434953	C	A	intergenic variant	-	0.241216	-0.06116	0.0135502	-4.5136	6.37e-06
10	129180812	rs1223209436	A	T	intergenic variant	-	0.00089724	0.715113	0.157304	4.54607	5.47e-06
11	26905706	rs1435648384	G	A	intergenic variant	-	0.00062431	0.830238	0.184294	4.50496	6.64e-06
11	36740829	rs7947573	G	C	intron variant,non coding transcript variant	-	0.16661	-0.0698179	0.0156665	-4.4565	8.33e-06
11	36742102	rs1518749	A	G	intron variant,non coding transcript variant	-	0.147577	-0.078813	0.0165113	-4.77328	1.81e-06
11	36742470	rs7103630	A	G	intron variant,non coding transcript variant	-	0.147083	-0.0778591	0.0165375	-4.70802	2.5e-06
11	36744383	rs10836607	C	T	intron variant,non coding transcript variant	-	0.146367	-0.0812623	0.0166481	-4.88117	1.05e-06
11	36744511	rs11033786	G	A	intron variant,non coding transcript variant	-	0.145825	-0.0821929	0.0166996	-4.92185	8.57e-07
11	36744675	rs4756345	T	G	intron variant,non coding transcript variant	-	0.145366	-0.0815203	0.0167351	-4.87122	1.11e-06
11	36760583	rs66863206	T	C	intron variant,non coding transcript variant	-	0.108718	-0.0840443	0.0188679	-4.45436	8.41e-06
11	36762860	rs56077692	T	C	intron variant,non coding transcript variant	-	0.108765	-0.084676	0.0188672	-4.48799	7.19e-06
11	36763195	rs56006705	A	G	intron variant,non coding transcript variant	-	0.108755	-0.0847278	0.0188684	-4.49046	7.11e-06
11	36763967	rs67691043	G	T	intron variant,non coding transcript variant	-	0.108759	-0.0848278	0.0188685	-4.49573	6.93e-06
11	36768247	rs7935591	A	C	intron variant,non coding transcript variant	-	0.108784	-0.0847548	0.0188664	-4.49237	7.04e-06
11	36768282	rs7935698	C	T	intron variant,non coding transcript variant	-	0.108784	-0.0847548	0.0188664	-4.49237	7.04e-06
11	36768989	rs61051110	C	A	intron variant,non coding transcript variant	-	0.108778	-0.0847274	0.0188664	-4.49091	7.09e-06
11	36770259	rs67239847	G	A	intron variant,non coding transcript variant	-	0.108799	-0.0850272	0.0188655	-4.50703	6.57e-06
11	36771699	rs11605644	G	A	intron variant,non coding transcript variant	-	0.108836	-0.0834235	0.0188513	-4.42535	9.63e-06
11	105408258	rs117892366	T	A	intron variant,non coding transcript variant	CARD18	0.00433605	0.387288	0.0771819	5.01786	5.23e-07
11	116682049	rs1787717	T	C	intergenic variant	-	0.630946	0.0661227	0.0119943	5.51286	3.53e-08
11	116697666	rs1787689	G	A	intergenic variant	-	0.557908	0.0666213	0.0116534	5.71691	1.08e-08
11	116697997	rs1787691	A	G	intergenic variant	-	0.558544	0.0669566	0.0116487	5.74799	9.03e-09
11	116700002	rs1145191	G	C	intergenic variant	-	0.556024	0.0652619	0.011624	5.61442	1.97e-08
11	116700226	rs1145193	G	A	intergenic variant	-	0.554813	0.0655142	0.0116188	5.63862	1.71e-08
11	116701489	rs1145196	T	C	intergenic variant	-	0.555624	0.0654096	0.0116247	5.62676	1.84e-08
11	116701809	rs1240783	C	T	intergenic variant	-	0.555662	0.0655049	0.0116261	5.6343	1.76e-08
11	116712301	rs7480302	G	A	intergenic variant	-	0.504606	-0.0524367	0.0114847	-4.5658	4.98e-06
11	116713788	rs4938302	C	T	intergenic variant	-	0.504532	-0.0513679	0.0114718	-4.47774	7.54e-06
11	116714271	rs4938303	C	T	intergenic variant	-	0.504589	-0.0514658	0.0114642	-4.48928	7.15e-06
11	116715567	rs7350481	T	C	intergenic variant	-	0.76256	-0.1691	0.013078	-12.9301	3.04e-38
11	116715707	rs7926828	C	T	intergenic variant	-	0.68519	-0.129633	0.0121764	-10.6462	1.82e-26
11	116717877	rs79408961	C	T	intergenic variant	-	0.0548753	0.138739	0.0241449	5.74609	9.13e-09
11	116717913	rs4938305	T	C	intergenic variant	-	0.686702	-0.132549	0.0122395	-10.8297	2.49e-27
11	116731683	rs75387300	G	A	intron variant,non coding transcript variant	-	0.16328	-0.0948313	0.0159482	-5.94622	2.74e-09
11	116733798	rs4938307	G	A	intron variant,non coding transcript variant	-	0.242109	-0.0950054	0.01367	-6.94992	3.65e-12
11	116736652	rs1558860	A	C	intron variant,non coding transcript variant	-	0.794338	-0.154598	0.0137172	-11.2703	1.84e-29
11	116736721	rs1558861	C	T	intron variant,non coding transcript variant	-	0.794304	-0.155038	0.0137128	-11.3061	1.22e-29
11	116741017	rs9326246	C	G	intron variant,non coding transcript variant	-	0.794356	-0.157504	0.0137215	-11.4786	1.69e-30
11	116741111	rs180349	A	T	intron variant,non coding transcript variant	-	0.793894	-0.156835	0.0137116	-11.4381	2.7e-30
11	116741558	rs11216125	G	A	intron variant,non coding transcript variant	-	0.257706	-0.0897427	0.0133168	-6.73908	1.59e-11
11	116746524	rs11216126	A	C	downstream gene variant	BUD13	0.254811	-0.0922223	0.0133449	-6.91069	4.82e-12
11	116753987	rs180326	G	T	intron variant	BUD13	0.794566	-0.158792	0.0137104	-11.5818	5.09e-31
11	116759802	rs75955612	A	T	intron variant	BUD13	0.0426808	0.161238	0.0272371	5.91981	3.22e-09
11	116760991	rs3825041	T	C	intron variant	BUD13	0.797878	-0.161359	0.0137899	-11.7013	1.26e-31
11	116768976	rs1268353	C	T	downstream gene variant	ZPR1	0.298737	-0.0925277	0.0127388	-7.26345	3.77e-13
11	116769346	rs622604	T	C	downstream gene variant	ZPR1	0.301807	-0.094892	0.012688	-7.47886	7.5e-14
11	116769378	rs610675	T	A	downstream gene variant	ZPR1	0.301812	-0.0948552	0.0126878	-7.47612	7.65e-14
11	116769521	rs6589565	A	G	downstream gene variant	ZPR1	0.796814	-0.160256	0.0137787	-11.6307	2.88e-31
11	116769652	rs623908	A	G	downstream gene variant	ZPR1	0.30194	-0.0949199	0.0126869	-7.48175	7.33e-14
11	116775346	rs11216135	C	G	3 prime UTR variant	ZPR1	0.299573	-0.0969013	0.0127181	-7.61915	2.55e-14
11	116776142	rs11602073	C	T	3 prime UTR variant	ZPR1	0.299173	-0.0950957	0.0127172	-7.4777	7.56e-14
11	116776404	rs11216136	T	G	3 prime UTR variant	ZPR1	0.301652	-0.0948428	0.0126853	-7.47658	7.63e-14
11	116776891	rs2160669	C	T	3 prime UTR variant	ZPR1	0.795462	-0.155417	0.0137443	-11.3078	1.2e-29
11	116778201	rs964184	G	C	3 prime UTR variant	ZPR1	0.794989	-0.155959	0.0137306	-11.3585	6.73e-30
11	116779090	rs75198898	G	A	intron variant	ZPR1	0.0678343	0.252575	0.021284	11.8669	1.76e-32
11	116779922	rs113932726	C	T	intron variant	ZPR1	0.0670862	0.252685	0.0213903	11.8131	3.34e-32
11	116780493	rs200405951	C	G	intron variant	ZPR1	0.0113758	0.262635	0.0498784	5.26551	1.4e-07
11	116780747	rs1942478	T	G	intron variant	ZPR1	0.301139	-0.0963024	0.0126915	-7.58795	3.25e-14
11	116781585	rs4417316	C	T	intron variant	ZPR1	0.29911	-0.0952366	0.0126983	-7.49997	6.38e-14
11	116781707	rs6589566	G	A	intron variant	ZPR1	0.795075	-0.156803	0.0137335	-11.4175	3.42e-30
11	116781775	rs7483863	A	G	intron variant	ZPR1	0.795075	-0.156803	0.0137335	-11.4175	3.42e-30
11	116782580	rs2075290	C	T	intron variant	ZPR1	0.776998	-0.141925	0.013394	-10.5962	3.1e-26
11	116783719	rs603446	C	T	intron variant	ZPR1	0.277556	-0.114626	0.0130589	-8.77762	1.67e-18
11	116786072	rs10750096	C	A	intron variant	ZPR1	0.795033	-0.157487	0.0137332	-11.4676	1.92e-30
11	116786845	rs3741298	C	T	intron variant	ZPR1	0.635599	-0.102832	0.0117826	-8.72749	2.6e-18
11	116786951	rs3741297	C	T	intron variant	ZPR1	0.0667609	0.257607	0.0213897	12.0435	2.1e-33
11	116791110	rs2072560	T	C	intron variant	APOA5	0.796115	-0.15992	0.013782	-11.6036	3.95e-31
11	116792991	rs662799	G	A	upstream gene variant	ZPR1	0.725505	-0.215052	0.0124757	-17.2376	1.39e-66
11	116796367	rs7123666	A	G	upstream gene variant	APOA5	0.841112	-0.14373	0.0153585	-9.35837	8.1e-21
11	116811440	rs7927820	G	A	downstream gene variant	LNC-RHL1	0.693903	-0.0876832	0.012273	-7.14443	9.04e-13
11	116813312	rs7396835	T	C	non coding transcript exon variant	LNC-RHL1	0.693327	-0.0879076	0.0122461	-7.1784	7.05e-13
11	116813448	rs7396851	T	C	splice region variant,non coding transcript exon variant	LNC-RHL1	0.693657	-0.0874633	0.0122572	-7.13565	9.63e-13
11	116832924	rs5128	G	C	3 prime UTR variant	APOC3	0.708171	-0.0595144	0.0125097	-4.75745	1.96e-06
11	116834852	rs10750098	G	T	downstream gene variant	APOA1	0.708753	-0.0596305	0.0125486	-4.75198	2.01e-06
11	116855332	rs12099358	C	A	intron variant	SIK3	0.0507789	0.111638	0.0252218	4.42626	9.59e-06
11	116862600	rs2080586	T	C	intron variant	SIK3	0.0504267	0.112999	0.0252861	4.46881	7.87e-06
11	116873302	rs17120111	C	T	intron variant	SIK3	0.0501017	0.117107	0.0253482	4.61995	3.84e-06
11	116873673	rs11216169	T	C	intron variant	SIK3	0.050119	0.11402	0.0253695	4.49438	6.98e-06
11	116878793	rs76523703	T	G	intron variant	SIK3	0.050168	0.114732	0.0253535	4.52529	6.03e-06
11	116880833	rs74341458	G	A	intron variant	SIK3	0.0500272	0.115652	0.0253778	4.55722	5.18e-06
11	116884868	rs11827828	G	A	intron variant	SIK3	0.0501728	0.114685	0.0253531	4.52349	6.08e-06
11	116888616	rs1473177	T	C	intron variant	SIK3	0.0500666	0.116491	0.0253604	4.59342	4.36e-06
11	116889829	rs10892042	G	A	intron variant	SIK3	0.0500666	0.116491	0.0253604	4.59342	4.36e-06
11	116892113	rs75158858	G	A	intron variant	SIK3	0.0500666	0.116491	0.0253604	4.59342	4.36e-06
11	116894984	rs11820814	T	C	intron variant	SIK3	0.05002	0.117537	0.0253746	4.63206	3.62e-06
11	116895674	rs11216178	G	T	intron variant	SIK3	0.0499758	0.116985	0.0253923	4.6071	4.08e-06
11	116896183	rs10892044	T	C	intron variant	SIK3	0.0500135	0.117799	0.0253749	4.64232	3.45e-06
11	116902662	rs11216180	A	T	intron variant	SIK3	0.0500328	0.119489	0.0253585	4.712	2.45e-06
11	116903758	rs11216181	A	T	intron variant	SIK3	0.0466867	0.122799	0.026209	4.68539	2.79e-06
11	116907559	rs4938317	T	C	intron variant	SIK3	0.0500293	0.119488	0.0253586	4.71193	2.45e-06
11	116916432	rs11216187	C	T	intron variant	SIK3	0.0499962	0.118588	0.0253787	4.67272	2.97e-06
11	116917775	rs76136280	C	T	intron variant	SIK3	0.0500214	0.118964	0.0253689	4.68936	2.74e-06
11	116921641	rs7934763	T	G	intron variant	SIK3	0.0503389	0.114974	0.0253239	4.54012	5.62e-06
11	116924163	rs117287138	G	A	intron variant	SIK3	0.0502395	0.115564	0.0253517	4.55846	5.15e-06
11	116924187	rs56314469	G	A	intron variant	SIK3	0.0502395	0.115564	0.0253517	4.55846	5.15e-06
11	116926139	rs61907591	T	A	intron variant	SIK3	0.0503389	0.114974	0.0253239	4.54012	5.62e-06
11	116930813	rs76690043	C	G	intron variant	SIK3	0.0503413	0.114934	0.0253239	4.53858	5.66e-06
11	116931095	rs61907594	C	T	intron variant	SIK3	0.0503417	0.114917	0.0253239	4.53789	5.68e-06
11	116931865	rs79974099	T	A	intron variant	SIK3	0.0503417	0.114917	0.0253239	4.53789	5.68e-06
11	116935158	rs144015791	G	T	intron variant	SIK3	0.0503417	0.114917	0.0253239	4.53789	5.68e-06
11	116939229	rs61624438	C	A	intron variant	SIK3	0.0503448	0.114876	0.0253238	4.53626	5.73e-06
11	116940967	rs145705809	C	A	intron variant	SIK3	0.0133674	0.258054	0.0460555	5.60311	2.11e-08
11	116945914	rs7924318	C	G	intron variant	SIK3	0.0503448	0.114876	0.0253238	4.53626	5.73e-06
11	116947068	rs111327557	C	T	intron variant	SIK3	0.0500419	0.11402	0.0254158	4.48617	7.25e-06
11	116948525	rs4316540	C	T	intron variant	SIK3	0.0503448	0.114876	0.0253238	4.53626	5.73e-06
11	116949355	rs61907605	T	A	intron variant	SIK3	0.0503448	0.114876	0.0253238	4.53626	5.73e-06
11	116951202	rs1473324	T	G	intron variant	SIK3	0.0503448	0.114876	0.0253238	4.53626	5.73e-06
11	116951318	rs1473325	C	T	intron variant	SIK3	0.0503448	0.114876	0.0253238	4.53626	5.73e-06
11	116952956	rs1473326	T	C	intron variant	SIK3	0.0503451	0.114857	0.0253239	4.53551	5.75e-06
11	116961196	rs7112967	C	T	intron variant	SIK3	0.0503506	0.114674	0.0253238	4.52829	5.95e-06
11	116962339	rs56134734	G	A	intron variant	SIK3	0.0503561	0.114529	0.0253238	4.52259	6.11e-06
11	116962939	rs61905677	T	G	intron variant	SIK3	0.0503561	0.114529	0.0253238	4.52259	6.11e-06
11	116964069	rs61905678	C	T	intron variant	SIK3	0.0503592	0.114478	0.0253237	4.5206	6.17e-06
11	116964071	rs61905679	C	T	intron variant	SIK3	0.0503592	0.114478	0.0253237	4.5206	6.17e-06
11	116965315	rs61905680	G	A	intron variant	SIK3	0.0503592	0.114478	0.0253237	4.5206	6.17e-06
11	116965493	rs61905681	A	C	intron variant	SIK3	0.0503592	0.114478	0.0253237	4.5206	6.17e-06
11	116968288	rs149144614	G	A	intron variant	SIK3	0.0454596	0.120732	0.0265942	4.53979	5.63e-06
11	116968819	rs11823013	T	C	intron variant	SIK3	0.0503452	0.115457	0.025324	4.55919	5.14e-06
11	116970730	rs59294170	A	T	intron variant	SIK3	0.0503368	0.115997	0.0253194	4.58135	4.62e-06
11	116974388	rs17120197	T	C	intron variant	SIK3	0.0504981	0.118672	0.0252603	4.69798	2.63e-06
11	116977932	rs7109876	C	A	intron variant	SIK3	0.0505194	0.118757	0.0252552	4.70228	2.57e-06
11	116991428	rs61905687	T	C	intron variant	SIK3	0.0505459	0.117677	0.0252533	4.65988	3.16e-06
11	116993117	rs7130531	C	T	intron variant	SIK3	0.0505459	0.117677	0.0252533	4.65988	3.16e-06
11	116997938	rs7950213	C	A	intron variant	SIK3	0.0505552	0.117544	0.025253	4.65464	3.25e-06
11	117000507	rs17120233	A	G	intron variant	SIK3	0.0505552	0.117544	0.025253	4.65464	3.25e-06
11	117001547	rs75858236	A	G	intron variant	SIK3	0.0505583	0.117405	0.025253	4.64914	3.33e-06
11	117006637	rs77250716	T	C	intron variant	SIK3	0.0500266	0.121392	0.0253537	4.78795	1.68e-06
11	117009987	rs61905691	A	G	intron variant	SIK3	0.0505583	0.117405	0.025253	4.64914	3.33e-06
11	117012680	rs7125788	T	C	intron variant	SIK3	0.0505552	0.117453	0.0252531	4.65103	3.3e-06
11	117013060	rs61905705	A	T	intron variant	SIK3	0.050559	0.117355	0.0252529	4.64721	3.36e-06
11	117013061	rs61905706	G	T	intron variant	SIK3	0.050559	0.117355	0.0252529	4.64721	3.36e-06
11	117020330	rs17120237	T	C	intron variant	SIK3	0.0505621	0.117305	0.0252528	4.64522	3.4e-06
11	117023008	rs4936359	T	A	intron variant	SIK3	0.0505596	0.117325	0.0252527	4.64603	3.38e-06
11	117023053	rs4936360	G	C	intron variant	SIK3	0.0505593	0.117329	0.0252527	4.64619	3.38e-06
11	117027118	rs61905709	C	T	intron variant	SIK3	0.050557	0.117053	0.0252514	4.63549	3.56e-06
11	117027763	rs4938325	G	A	intron variant	SIK3	0.0505618	0.11754	0.0252465	4.65569	3.23e-06
11	117029070	rs112120205	G	A	intron variant	SIK3	0.0505618	0.11754	0.0252465	4.65569	3.23e-06
11	117031340	rs7112191	G	A	intron variant	SIK3	0.050557	0.116512	0.0252584	4.6128	3.97e-06
11	117034748	rs4938326	G	C	intron variant	SIK3	0.050557	0.116512	0.0252584	4.6128	3.97e-06
11	117038577	rs61905712	G	A	intron variant	SIK3	0.0506005	0.116429	0.0252538	4.61038	4.02e-06
11	117038713	rs61905713	C	T	intron variant	SIK3	0.0503648	0.115265	0.0253184	4.5526	5.3e-06
11	117044304	rs17120241	T	C	intron variant	SIK3	0.0505831	0.116938	0.0252485	4.63147	3.63e-06
11	117045962	rs76972960	T	C	intron variant	SIK3	0.0505831	0.116938	0.0252485	4.63147	3.63e-06
11	117048351	rs61905716	C	T	intron variant	SIK3	0.0505834	0.116988	0.0252484	4.63351	3.6e-06
11	117048652	rs112151056	G	A	intron variant	SIK3	0.0505834	0.116988	0.0252484	4.63351	3.6e-06
11	117048961	rs61905718	C	T	intron variant	SIK3	0.0505834	0.116988	0.0252484	4.63351	3.6e-06
11	117049977	rs11826651	T	A	intron variant	SIK3	0.0505893	0.116888	0.0252468	4.62983	3.66e-06
11	117051998	rs61905719	C	T	intron variant	SIK3	0.0505893	0.116888	0.0252468	4.62983	3.66e-06
11	117053602	rs80259223	G	A	intron variant	SIK3	0.0514547	0.116888	0.0250658	4.66323	3.11e-06
11	117060172	rs4938333	A	G	intron variant	SIK3	0.0506041	0.117087	0.0252393	4.63906	3.5e-06
11	117061182	rs61903394	G	A	intron variant	SIK3	0.0506017	0.117178	0.0252394	4.64267	3.44e-06
11	117066443	rs112895963	A	T	intron variant	SIK3	0.04998	0.119556	0.0253756	4.71147	2.46e-06
11	117070897	rs61903398	C	T	intron variant	SIK3	0.0504497	0.115395	0.0252921	4.56252	5.05e-06
11	117071416	rs17120280	G	A	intron variant	SIK3	0.0517997	0.117699	0.0250072	4.70658	2.52e-06
11	117071759	rs61903399	A	T	intron variant	SIK3	0.0499917	0.116513	0.0253971	4.58766	4.48e-06
11	117077726	rs4938336	A	G	intron variant	SIK3	0.0504397	0.11505	0.0252972	4.54795	5.42e-06
11	117081484	rs4936362	C	T	intron variant	SIK3	0.0504385	0.113865	0.025312	4.49847	6.84e-06
11	117085441	rs61903417	T	G	intron variant	SIK3	0.0504329	0.114448	0.0253069	4.52241	6.11e-06
11	117085949	rs61903418	G	A	intron variant	SIK3	0.0504294	0.114594	0.025307	4.52817	5.95e-06
11	117089132	rs111901638	G	A	intron variant	SIK3	0.0504725	0.113993	0.0253005	4.50558	6.62e-06
11	117089781	rs11823918	G	C	intron variant	SIK3	0.0504753	0.113809	0.0253002	4.49833	6.85e-06
11	117091086	rs61903421	A	T	intron variant	SIK3	0.0504749	0.113815	0.0253002	4.4986	6.84e-06
11	117093181	rs7950381	C	A	intron variant	SIK3	0.0504561	0.114658	0.0253005	4.53183	5.85e-06
11	117093249	rs7950501	C	T	intron variant	SIK3	0.0504561	0.114658	0.0253005	4.53183	5.85e-06
11	117146994	rs117592676	C	T	intron variant	PAFAH1B2	0.0197351	0.192268	0.0389368	4.93796	7.89e-07
11	117164863	rs149378955	G	A	intron variant	PAFAH1B2	0.0462786	0.118547	0.0263491	4.49907	6.83e-06
11	117191110	rs140056851	T	G	intron variant	SIDT2	0.0463343	0.121655	0.0263148	4.62305	3.78e-06
11	117199185	rs17523113	G	A	upstream gene variant	TAGLN	0.0446346	0.132874	0.0267163	4.97352	6.57e-07
11	117256488	rs145918995	C	T	intron variant	RNF214	0.0154485	0.193993	0.0438519	4.42383	9.7e-06
11	134796626	rs1395021173	G	A	intron variant,non coding transcript variant	LINC02714	0.00048338	0.936004	0.202313	4.62652	3.72e-06
11	134796626	rs1395021173	G	A	intergenic variant	-	0.00048338	0.936004	0.202313	4.62652	3.72e-06
11	134968420	rs117093074	G	A	intron variant,non coding transcript variant	-	0.0280045	0.151955	0.0336068	4.52156	6.14e-06
12	3234667	rs1225791759	A	G	intron variant	TSPAN9	0.00089601	0.695536	0.156897	4.43307	9.29e-06
12	19261971	rs7965144	G	C	intron variant	PLEKHA5	0.152865	-0.0738761	0.0163084	-4.52994	5.9e-06
12	19263694	rs16915280	G	A	intron variant	PLEKHA5	0.153071	-0.0731877	0.0162878	-4.4934	7.01e-06
12	48055278	rs562792022	T	C	intron variant	SENP1	0.00394302	0.366254	0.082828	4.42186	9.79e-06
12	61160177	rs12227037	T	A	intergenic variant	-	0.399379	-0.0527207	0.0117331	-4.49334	7.01e-06
12	61160264	rs12230890	C	A	intergenic variant	-	0.399391	-0.0525626	0.0117336	-4.47967	7.48e-06
12	61164065	rs4758719	T	C	intergenic variant	-	0.399677	-0.0524154	0.0117287	-4.46898	7.86e-06
12	61164251	rs10784168	G	T	intergenic variant	-	0.399677	-0.0524154	0.0117287	-4.46898	7.86e-06
12	61166783	rs7980476	C	T	intergenic variant	-	0.399693	-0.0522611	0.0117277	-4.45619	8.34e-06
12	61168374	rs12370358	C	T	intergenic variant	-	0.399693	-0.0522611	0.0117277	-4.45619	8.34e-06
12	61171918	rs10877573	T	C	intergenic variant	-	0.399735	-0.052419	0.0117277	-4.46966	7.83e-06
12	61172394	rs10784177	G	C	intergenic variant	-	0.399664	-0.0528728	0.0117299	-4.50752	6.56e-06
12	61173147	rs7973214	T	C	intergenic variant	-	0.399735	-0.052419	0.0117277	-4.46966	7.83e-06
12	61178935	rs4758721	A	C	intergenic variant	-	0.399714	-0.0523759	0.0117278	-4.46597	7.97e-06
12	61179479	rs11173797	C	T	intergenic variant	-	0.399725	-0.0523134	0.0117285	-4.46035	8.18e-06
12	61180082	rs10219468	G	A	intergenic variant	-	0.399729	-0.0523271	0.0117286	-4.4615	8.14e-06
12	61183691	rs10877574	A	T	intergenic variant	-	0.3998	-0.0526141	0.011734	-4.4839	7.33e-06
13	58105112	rs562473563	A	G	intergenic variant	-	0.00169176	0.559451	0.115774	4.83225	1.35e-06
14	35221815	rs912814833	T	A	intron variant	PRORP	0.00152402	0.582384	0.125937	4.6244	3.76e-06
14	35540785	rs115549549	T	C	downstream gene variant	INSM2	0.0694989	-0.105563	0.0232353	-4.5432	5.54e-06
14	35540913	rs74943345	T	C	downstream gene variant	INSM2	0.0694993	-0.105567	0.0232353	-4.54339	5.54e-06
14	35546941	rs59891257	T	C	intron variant	RALGAPA1	0.0696442	-0.105914	0.0232135	-4.56259	5.05e-06
14	35555815	rs76876304	T	A	intron variant	RALGAPA1	0.0692546	-0.104002	0.0232642	-4.47049	7.8e-06
14	35557793	rs12589742	G	A	intron variant	RALGAPA1	0.0693543	-0.1033	0.0232434	-4.4443	8.82e-06
14	35560917	rs57933514	G	A	intron variant	RALGAPA1	0.0681126	-0.116745	0.0235484	-4.95765	7.13e-07
14	35574803	rs77598147	T	G	intron variant	RALGAPA1	0.0689847	-0.117259	0.0233916	-5.01288	5.36e-07
14	35576009	rs75633890	T	C	intron variant	RALGAPA1	0.0689819	-0.117204	0.0233915	-5.01055	5.43e-07
14	35577830	rs75059852	A	G	intron variant	RALGAPA1	0.0689874	-0.117356	0.0233915	-5.01702	5.25e-07
14	35579313	rs3818573	C	T	intron variant	RALGAPA1	0.0689731	-0.117034	0.0233938	-5.00276	5.65e-07
14	35580144	rs7155743	C	T	intron variant	RALGAPA1	0.0689938	-0.117538	0.0233897	-5.02522	5.03e-07
14	35580283	rs76178116	G	T	intron variant	RALGAPA1	0.0689825	-0.117251	0.0233919	-5.01244	5.37e-07
14	35580848	rs114627661	A	G	intron variant	RALGAPA1	0.0689998	-0.117609	0.0233896	-5.02827	4.95e-07
14	35585504	rs75172465	C	T	intron variant	RALGAPA1	0.0690689	-0.116438	0.0233685	-4.9827	6.27e-07
14	35588587	rs7152755	T	C	intron variant	RALGAPA1	0.0690758	-0.116519	0.0233684	-4.98616	6.16e-07
14	35608471	rs78041608	A	C	intron variant	RALGAPA1	0.0690907	-0.116384	0.0233645	-4.98122	6.32e-07
14	35611300	rs114011667	G	A	intron variant	RALGAPA1	0.0690803	-0.116324	0.0233647	-4.97861	6.4e-07
14	35614212	rs12588288	C	A	intron variant	RALGAPA1	0.0690579	-0.116193	0.0233654	-4.97287	6.6e-07
14	35615553	rs73248905	G	A	intron variant	RALGAPA1	0.0690579	-0.116193	0.0233654	-4.97287	6.6e-07
14	35617549	rs137921595	C	T	intron variant	RALGAPA1	0.0690792	-0.116724	0.0233634	-4.996	5.85e-07
14	35618792	rs59628537	C	T	intron variant	RALGAPA1	0.0690792	-0.116724	0.0233634	-4.996	5.85e-07
14	35619815	rs12587519	G	A	intron variant	RALGAPA1	0.0690864	-0.116693	0.0233636	-4.99465	5.89e-07
14	35624856	rs78052351	A	C	intron variant	RALGAPA1	0.0690949	-0.115844	0.0233556	-4.96001	7.05e-07
14	35628287	rs74358553	C	T	intron variant	RALGAPA1	0.0689141	-0.116824	0.0234086	-4.99066	6.02e-07
14	35630604	rs118026169	C	T	intron variant	RALGAPA1	0.0689136	-0.11682	0.0234086	-4.99048	6.02e-07
14	35632924	rs75903448	T	G	intron variant	RALGAPA1	0.0701972	-0.119764	0.0232293	-5.15572	2.53e-07
14	35635635	rs79683035	A	C	intron variant	RALGAPA1	0.0695937	-0.112176	0.0232629	-4.8221	1.42e-06
14	35642791	rs146287306	T	C	intron variant	RALGAPA1	0.0682113	-0.115744	0.0235307	-4.91886	8.7e-07
14	35646783	rs57490252	A	G	intron variant	RALGAPA1	0.0691784	-0.117321	0.0233482	-5.02483	5.04e-07
14	35650109	rs114590156	C	T	intron variant	RALGAPA1	0.0691873	-0.118932	0.02338	-5.08691	3.64e-07
14	35652771	rs114357853	A	G	intron variant	RALGAPA1	0.0683961	-0.114547	0.023483	-4.87786	1.07e-06
14	35658484	rs116994836	C	T	intron variant	RALGAPA1	0.0691615	-0.117737	0.0233524	-5.04174	4.61e-07
14	35664417	rs7152003	A	G	intron variant	RALGAPA1	0.0697272	-0.117502	0.0232663	-5.05031	4.41e-07
14	35666013	rs8004796	C	T	intron variant	RALGAPA1	0.0689397	-0.116395	0.0233805	-4.97831	6.41e-07
14	35674854	rs146492551	G	C	intron variant	RALGAPA1	0.0691585	-0.117704	0.0233524	-5.04032	4.65e-07
14	35676939	rs12587992	T	C	intron variant	RALGAPA1	0.0691071	-0.118101	0.0233643	-5.05474	4.31e-07
14	35679545	rs75308477	A	C	intron variant	RALGAPA1	0.0691925	-0.117029	0.0233399	-5.0141	5.33e-07
14	35697673	rs78712778	G	A	intron variant	RALGAPA1	0.0687422	-0.117185	0.0234289	-5.00171	5.68e-07
14	35701486	rs116218007	G	A	intron variant	RALGAPA1	0.0696151	-0.115363	0.0232489	-4.96208	6.97e-07
14	35713269	rs75871822	T	C	intron variant	RALGAPA1	0.0696063	-0.115279	0.0232488	-4.95851	7.1e-07
14	35713361	rs78380333	T	C	intron variant	RALGAPA1	0.06962	-0.115666	0.0232499	-4.9749	6.53e-07
14	35716903	rs75626973	A	C	intron variant	RALGAPA1	0.0696028	-0.115167	0.0232487	-4.95367	7.28e-07
14	35717398	rs149168276	C	T	intron variant	RALGAPA1	0.0696028	-0.115167	0.0232487	-4.95367	7.28e-07
14	35717693	rs58804067	G	C	intron variant	RALGAPA1	0.0696028	-0.115167	0.0232487	-4.95367	7.28e-07
14	35718088	rs8021912	G	A	intron variant	RALGAPA1	0.0699148	-0.114159	0.0231993	-4.92081	8.62e-07
14	35718350	rs59505918	T	A	intron variant	RALGAPA1	0.0696028	-0.115167	0.0232487	-4.95367	7.28e-07
14	35723718	rs115172438	T	C	intron variant	RALGAPA1	0.0695914	-0.115358	0.0232525	-4.96109	7.01e-07
14	35730930	rs12587569	C	T	intron variant	RALGAPA1	0.0695914	-0.115358	0.0232525	-4.96109	7.01e-07
14	35735207	rs12590376	A	G	intron variant	RALGAPA1	0.0695925	-0.11546	0.0232525	-4.9655	6.85e-07
14	35735906	rs79111861	G	T	intron variant	RALGAPA1	0.0695925	-0.11546	0.0232525	-4.9655	6.85e-07
14	35737460	rs185108225	T	C	intron variant	RALGAPA1	0.0695925	-0.11546	0.0232525	-4.9655	6.85e-07
14	35738642	rs12587686	C	T	synonymous variant	RALGAPA1	0.0695925	-0.11546	0.0232525	-4.9655	6.85e-07
14	35745862	rs114818991	A	G	intron variant	RALGAPA1	0.0695895	-0.115908	0.0232566	-4.98388	6.23e-07
14	35756483	rs114629850	T	A	intron variant	RALGAPA1	0.0692814	-0.116523	0.023314	-4.99799	5.79e-07
14	35764123	rs79916424	T	C	intron variant	RALGAPA1	0.0693989	-0.117342	0.0233023	-5.03563	4.76e-07
14	35765936	rs12586147	G	A	intron variant	RALGAPA1	0.0695038	-0.116279	0.023275	-4.99589	5.86e-07
14	35768685	rs116430039	T	C	intron variant	RALGAPA1	0.0695127	-0.11666	0.0232749	-5.01225	5.38e-07
14	35772990	rs12589884	T	C	intron variant	RALGAPA1	0.0692164	-0.116999	0.0233285	-5.01527	5.3e-07
14	35773227	rs75412345	C	T	intron variant	RALGAPA1	0.0692164	-0.116999	0.0233285	-5.01527	5.3e-07
14	35776905	rs114478816	C	T	intron variant	RALGAPA1	0.0693854	-0.115402	0.0232879	-4.95544	7.22e-07
14	35784819	rs12587024	C	T	intron variant	RALGAPA1	0.0695103	-0.116633	0.0232749	-5.01108	5.41e-07
14	35790034	rs114462771	C	A	intron variant	RALGAPA1	0.0695103	-0.116633	0.0232749	-5.01108	5.41e-07
14	35791766	rs61613627	C	T	intron variant	RALGAPA1	0.0667731	-0.114977	0.0237656	-4.83794	1.31e-06
14	35798828	rs8019535	A	G	intron variant	RALGAPA1	0.0691869	-0.113499	0.023302	-4.87079	1.11e-06
14	35801142	rs76185877	G	T	intron variant	RALGAPA1	0.0695103	-0.116633	0.0232749	-5.01108	5.41e-07
14	35815783	rs60232901	C	T	downstream gene variant	-	0.0693204	-0.115477	0.0233164	-4.95261	7.32e-07
14	35818905	rs140666599	T	C	downstream gene variant	-	0.0703669	-0.112809	0.0231372	-4.87567	1.08e-06
14	35833712	rs188909493	A	C	intron variant	BRMS1L	0.0709703	-0.107517	0.0230282	-4.66891	3.03e-06
14	35834336	rs77284577	A	G	intron variant	BRMS1L	0.0709619	-0.108165	0.0230354	-4.69562	2.66e-06
14	35835884	rs76946062	A	T	intron variant	BRMS1L	0.0709633	-0.10819	0.0230354	-4.69669	2.64e-06
14	35841916	rs150260495	A	G	intron variant	BRMS1L	0.0709623	-0.108251	0.0230355	-4.6993	2.61e-06
14	35844403	rs12587900	C	T	intron variant	BRMS1L	0.0709633	-0.108266	0.0230355	-4.69995	2.6e-06
14	35844882	rs76468678	A	T	intron variant	BRMS1L	0.0709633	-0.108266	0.0230355	-4.69995	2.6e-06
14	35852658	rs142536166	G	A	intron variant	BRMS1L	0.0696402	-0.105924	0.0232415	-4.55751	5.18e-06
14	35857417	rs79903009	C	A	intron variant	BRMS1L	0.0696412	-0.105887	0.0232419	-4.55586	5.22e-06
14	35858424	rs78429311	G	T	intron variant	BRMS1L	0.0696382	-0.105854	0.023242	-4.55444	5.25e-06
14	35860708	rs77902655	G	C	intron variant	BRMS1L	0.0696417	-0.105875	0.0232421	-4.55531	5.23e-06
14	35863099	rs77054567	T	C	intron variant	BRMS1L	0.070038	-0.105082	0.0231644	-4.53634	5.72e-06
14	35863120	rs74635079	A	G	intron variant	BRMS1L	0.0701922	-0.1045	0.0231335	-4.51725	6.26e-06
14	35864225	rs115188148	C	T	intron variant	BRMS1L	0.0696392	-0.105866	0.0232422	-4.55489	5.24e-06
14	35866687	rs59693034	G	A	intron variant	BRMS1L	0.0703181	-0.106166	0.0231249	-4.591	4.41e-06
14	53022705	rs549668896	C	A	upstream gene variant	-	0.0004205	0.945498	0.208917	4.52571	6.02e-06
14	78781455	rs921643152	G	A	intron variant	NRXN3	0.00044519	0.952912	0.210994	4.51629	6.29e-06
14	82763320	rs192945322	G	A	intergenic variant	-	0.00717727	0.311295	0.0622074	5.00415	5.61e-07
15	61850860	rs72747849	T	C	downstream gene variant	VPS13C	0.207729	-0.0642613	0.0143186	-4.48798	7.19e-06
15	61851703	rs72747852	A	C	downstream gene variant	VPS13C	0.206192	-0.0653304	0.0143639	-4.54823	5.41e-06
15	61889999	rs72747870	C	T	intron variant	VPS13C	0.202911	-0.0641906	0.0144452	-4.44372	8.84e-06
15	61899455	rs75917862	T	G	intron variant	VPS13C	0.202917	-0.0640744	0.0144454	-4.43564	9.18e-06
15	61904196	rs34516157	C	T	intron variant	VPS13C	0.202939	-0.0640403	0.014445	-4.4334	9.28e-06
15	61907712	rs12441358	T	A	intron variant	VPS13C	0.202839	-0.0644645	0.0144504	-4.46109	8.15e-06
15	61918744	rs4774426	G	T	intron variant	VPS13C	0.20329	-0.0648866	0.0144348	-4.49515	6.95e-06
15	61926673	rs9788739	C	T	intron variant	VPS13C	0.196991	-0.0703185	0.0146333	-4.80538	1.54e-06
15	61930348	rs72747896	C	G	intron variant	VPS13C	0.197526	-0.0689839	0.0146006	-4.72472	2.3e-06
15	61931499	rs12439027	C	G	intron variant	VPS13C	0.19755	-0.0687087	0.0145964	-4.70724	2.51e-06
15	61931894	rs2113935	T	C	intron variant	VPS13C	0.198546	-0.0673724	0.0145655	-4.62549	3.74e-06
15	61934489	rs8030161	T	C	intron variant	VPS13C	0.198788	-0.0663142	0.0145584	-4.55505	5.24e-06
15	61935196	rs17238210	C	G	intron variant	VPS13C	0.19902	-0.0669141	0.0145594	-4.59595	4.31e-06
15	61935502	rs12232347	C	T	intron variant	VPS13C	0.19725	-0.0690767	0.0146103	-4.72796	2.27e-06
15	61936109	rs10519144	G	T	intron variant	VPS13C	0.197604	-0.0681041	0.014594	-4.66659	3.06e-06
15	61940106	rs12594396	G	T	intron variant	VPS13C	0.19701	-0.0700481	0.0146198	-4.7913	1.66e-06
15	61943255	rs72747901	C	A	intron variant	VPS13C	0.197177	-0.068971	0.0146099	-4.72083	2.35e-06
15	61944649	rs72749703	G	A	intron variant	VPS13C	0.197764	-0.0674301	0.0145841	-4.62352	3.77e-06
15	61969542	rs12594218	C	T	intron variant	VPS13C	0.144223	-0.0747369	0.0166869	-4.47877	7.51e-06
15	62021298	rs12440748	A	T	intron variant	VPS13C	0.201533	-0.0645395	0.0144758	-4.45844	8.26e-06
15	68318102	rs563007165	G	A	intron variant	ITGA11	0.00034841	1.07145	0.23522	4.5551	5.24e-06
15	68318116	rs530505246	G	A	intron variant	ITGA11	0.00034841	1.07145	0.23522	4.5551	5.24e-06
15	71729753	rs1311436171	C	T	intron variant	THSD4	0.00054459	0.955832	0.190102	5.02801	4.96e-07
15	82966014	rs76097616	C	T	intron variant,non coding transcript variant	-	0.00529757	0.31503	0.0711463	4.42792	9.51e-06
15	94006836	rs995579590	A	C	intron variant,non coding transcript variant	LINC01581	0.00605683	0.299012	0.0668214	4.4748	7.65e-06
16	20237087	rs12599169	C	T	intron variant,non coding transcript variant	-	0.266123	-0.0748299	0.0131901	-5.67318	1.4e-08
16	20238258	rs73537313	T	G	intron variant,non coding transcript variant	-	0.266118	-0.0748655	0.0131893	-5.67623	1.38e-08
16	20239068	rs77812386	G	A	non coding transcript exon variant	SNRPEP3	0.265578	-0.0748041	0.0131963	-5.66856	1.44e-08
16	20239123	rs9932221	T	C	non coding transcript exon variant	SNRPEP3	0.265578	-0.0748041	0.0131963	-5.66856	1.44e-08
16	20239374	rs4459549	G	A	intron variant,non coding transcript variant	-	0.265578	-0.0748041	0.0131963	-5.66856	1.44e-08
16	20239780	rs73537321	T	G	intron variant,non coding transcript variant	-	0.265574	-0.0745757	0.0131942	-5.65215	1.58e-08
16	20239811	rs73537323	G	A	intron variant,non coding transcript variant	-	0.265555	-0.0748292	0.0131946	-5.67118	1.42e-08
16	20243579	rs12599076	G	C	intron variant,non coding transcript variant	-	0.266943	-0.0733038	0.0130818	-5.6035	2.1e-08
16	20244738	rs28574699	C	T	intron variant,non coding transcript variant	-	0.266482	-0.0730067	0.0130937	-5.57571	2.47e-08
16	20245339	rs13338474	C	T	intron variant,non coding transcript variant	-	0.26648	-0.0731537	0.0130939	-5.58684	2.31e-08
16	20245499	rs13339474	A	C	intron variant,non coding transcript variant	-	0.266475	-0.0732224	0.0130937	-5.59218	2.24e-08
16	20246118	rs28432726	G	A	intron variant,non coding transcript variant	-	0.266665	-0.0732692	0.0130907	-5.59706	2.18e-08
16	20246387	rs8057825	G	A	intron variant,non coding transcript variant	-	0.266679	-0.0732651	0.013091	-5.59659	2.19e-08
16	20246948	rs8063747	T	C	intron variant,non coding transcript variant	-	0.267258	-0.0738743	0.0130808	-5.64754	1.63e-08
16	20247110	rs12597682	C	A	intron variant,non coding transcript variant	-	0.266539	-0.0729044	0.0130906	-5.56921	2.56e-08
16	20247882	rs7188545	C	T	intron variant,non coding transcript variant	-	0.266742	-0.0730588	0.0130909	-5.58088	2.39e-08
16	29910690	rs12933766	C	T	intron variant	KCTD13	0.438117	0.0516016	0.0115135	4.48181	7.4e-06
16	29935349	rs11649612	T	C	intergenic variant	-	0.431571	0.0536063	0.0115866	4.62659	3.72e-06
16	29935387	rs11642933	G	A	intergenic variant	-	0.431566	0.0536404	0.0115866	4.6295	3.67e-06
16	29935624	rs4527039	T	C	intergenic variant	-	0.431387	0.0536263	0.0115915	4.62637	3.72e-06
16	29943333	rs4402589	T	G	intron variant	TMEM219	0.43128	0.0538334	0.0116142	4.63515	3.57e-06
16	29943634	rs3924855	A	G	intron variant	TMEM219	0.431796	0.0542855	0.0116189	4.67219	2.98e-06
16	29956694	rs7204797	C	T	intron variant	TMEM219	0.438621	0.0518249	0.0116082	4.46452	8.02e-06
16	29959513	rs4788197	G	A	upstream gene variant	TMEM219	0.439526	0.0522351	0.0116085	4.49972	6.8e-06
16	29959514	rs4788198	C	T	upstream gene variant	TMEM219	0.439526	0.0522351	0.0116085	4.49972	6.8e-06
16	29959536	rs4788199	C	G	upstream gene variant	TMEM219	0.440458	0.0522975	0.0116049	4.5065	6.59e-06
16	29959944	rs4788200	G	T	upstream gene variant	TMEM219	0.44	0.0524623	0.011601	4.52224	6.12e-06
16	29961369	rs4788201	C	T	upstream gene variant	TMEM219	0.440002	0.0523505	0.0116003	4.51286	6.4e-06
16	29966241	rs4787486	A	T	intron variant	TMEM219	0.439958	0.0523851	0.0115946	4.51804	6.24e-06
16	29966682	rs4788202	C	T	intron variant	TMEM219	0.439958	0.0523571	0.0115949	4.51555	6.32e-06
16	29967506	rs4788203	G	A	intron variant	TMEM219	0.438971	0.0520693	0.0116068	4.4861	7.25e-06
16	29971640	rs9932702	C	T	intron variant	TMEM219	0.438467	0.0522114	0.0115895	4.50505	6.64e-06
16	29971798	rs9932196	G	T	intron variant	TMEM219	0.438706	0.0527207	0.0115868	4.55005	5.36e-06
16	29971827	rs9925102	T	C	intron variant	TMEM219	0.438706	0.0527207	0.0115868	4.55005	5.36e-06
16	29972749	rs11901	C	G	intron variant	TMEM219	0.438707	0.0526194	0.0115865	4.54142	5.59e-06
16	29973518	rs4318227	C	G	downstream gene variant	TMEM219	0.439	0.0530035	0.0115851	4.57515	4.76e-06
16	29974884	rs10871451	C	G	downstream gene variant	TMEM219	0.438702	0.052298	0.0115863	4.51377	6.37e-06
16	29975204	rs11150577	G	A	downstream gene variant	TMEM219	0.438707	0.0524275	0.0115859	4.52512	6.04e-06
16	29977028	rs4283241	G	A	downstream gene variant	TMEM219	0.438759	0.0523929	0.0115854	4.52231	6.12e-06
16	29977620	rs4583255	A	G	downstream gene variant	TMEM219	0.438789	0.0527642	0.0115847	4.55465	5.25e-06
16	29981787	rs11642046	C	G	intron variant	TAOK2	0.438253	0.0531218	0.0115794	4.58763	4.48e-06
16	29982365	rs9925915	G	C	intron variant	TAOK2	0.439002	0.0530513	0.0115698	4.58532	4.53e-06
16	29984482	rs4787488	A	C	intron variant	TAOK2	0.439334	0.0543902	0.0115428	4.71205	2.45e-06
16	29984559	rs4787489	G	A	intron variant	TAOK2	0.438604	0.054334	0.0115436	4.70685	2.52e-06
16	29986879	rs4077410	A	G	synonymous variant	TAOK2	0.439761	0.0542616	0.0115409	4.70168	2.58e-06
16	29989009	rs11150579	T	G	downstream gene variant	HIRIP3	0.4388	0.0542096	0.0115426	4.69651	2.65e-06
16	29989580	rs3814881	G	A	downstream gene variant	HIRIP3	0.439482	0.0540886	0.0115428	4.68593	2.79e-06
16	29991755	rs9924686	G	A	downstream gene variant	HIRIP3	0.439015	0.0540246	0.0115451	4.67946	2.88e-06
16	29997323	rs11649149	C	T	upstream gene variant	HIRIP3	0.439298	0.0540858	0.011546	4.68438	2.81e-06
16	30000297	rs12921996	C	T	upstream gene variant	HIRIP3	0.439142	0.0546394	0.0115448	4.7328	2.21e-06
16	30001945	rs4788209	C	T	downstream gene variant	DOC2A	0.439158	0.0545038	0.0115443	4.72126	2.34e-06
16	30002353	rs4788210	C	G	downstream gene variant	DOC2A	0.439161	0.0546076	0.0115446	4.73015	2.24e-06
16	30003243	rs11150580	C	T	downstream gene variant	DOC2A	0.438931	0.0539081	0.0115507	4.66708	3.06e-06
16	30007179	rs3935873	C	T	synonymous variant	DOC2A	0.43952	0.0532823	0.0115491	4.61357	3.96e-06
16	30007661	rs9972866	C	G	intron variant	DOC2A	0.440144	0.0533175	0.0115491	4.61658	3.9e-06
16	30008054	rs11863174	A	C	intron variant	DOC2A	0.441616	0.0537756	0.0115611	4.65145	3.3e-06
16	30011836	rs7191849	T	C	upstream gene variant	DOC2A	0.439204	0.054194	0.0116087	4.66841	3.04e-06
16	30012465	rs12325400	C	G	upstream gene variant	DOC2A	0.439661	0.0539205	0.0115896	4.6525	3.28e-06
16	30022868	rs11150583	A	G	downstream gene variant	TLCD3B	0.433407	0.0539368	0.0116051	4.64766	3.36e-06
16	30023148	rs4788212	T	G	downstream gene variant	TLCD3B	0.433409	0.0539348	0.0116051	4.6475	3.36e-06
16	30023203	rs4788213	T	C	downstream gene variant	TLCD3B	0.433409	0.0539348	0.0116051	4.6475	3.36e-06
16	30027326	rs4238959	A	G	intron variant	TLCD3B	0.432411	0.0546237	0.0116238	4.6993	2.61e-06
16	30027327	rs4238960	G	C	intron variant	TLCD3B	0.432411	0.0546237	0.0116238	4.6993	2.61e-06
16	30028357	rs11150584	C	A	intron variant	TLCD3B	0.433372	0.0539473	0.0116005	4.65045	3.31e-06
16	30028857	rs7204852	C	G	intron variant	TLCD3B	0.433365	0.0539847	0.0116005	4.65366	3.26e-06
16	30029366	rs72622218	C	A	intron variant	TLCD3B	0.292802	0.0556689	0.0125179	4.44714	8.7e-06
16	30029887	rs72622219	A	G	intron variant	TLCD3B	0.292793	0.055619	0.0125179	4.44317	8.86e-06
16	30031789	rs12446378	T	G	upstream gene variant	TLCD3B	0.432999	0.0541886	0.0116028	4.67032	3.01e-06
16	30033260	rs8043883	G	A	upstream gene variant	TLCD3B	0.433018	0.0541365	0.0116035	4.66552	3.08e-06
16	30034468	rs11642430	C	G	upstream gene variant	TLCD3B	0.432788	0.053771	0.0116041	4.6338	3.59e-06
16	30034721	rs8054507	G	A	upstream gene variant	TLCD3B	0.433508	0.0538246	0.0116032	4.63877	3.5e-06
16	30036756	rs4788216	C	G	upstream gene variant	TLCD3B	0.433679	0.0538651	0.0116068	4.64084	3.47e-06
16	30039991	rs4788217	A	G	upstream gene variant	TLCD3B	0.431777	0.0538834	0.0116431	4.62792	3.69e-06
16	30044228	rs4787492	T	C	intron variant	TLCD3B	0.432986	0.05434	0.0116296	4.67254	2.97e-06
16	30045827	rs35105141	C	T	intron variant	TLCD3B	0.4323	0.05404	0.011635	4.64462	3.41e-06
16	30052325	rs4788219	A	G	upstream gene variant	-	0.432844	0.0543066	0.0116321	4.66869	3.03e-06
16	30052459	rs4788220	A	G	upstream gene variant	-	0.432844	0.0543066	0.0116321	4.66869	3.03e-06
16	53765935	rs9937354	G	A	intron variant	FTO	0.172479	0.123822	0.0147119	8.41647	3.88e-17
16	53765993	rs9928094	A	G	intron variant	FTO	0.172479	0.123822	0.0147119	8.41647	3.88e-17
16	53766073	rs9930397	T	A	intron variant	FTO	0.170792	0.124258	0.0149247	8.32566	8.39e-17
16	53766288	rs9940278	C	T	intron variant	FTO	0.172082	0.123947	0.0147313	8.41382	3.97e-17
16	53766656	rs9939973	G	A	intron variant	FTO	0.172589	0.123418	0.014707	8.39182	4.79e-17
16	53766717	rs9940646	C	G	intron variant	FTO	0.172589	0.123418	0.014707	8.39182	4.79e-17
16	53767042	rs1421085	T	C	intron variant	FTO	0.126603	0.162801	0.0165385	9.84373	7.3e-23
16	53767431	rs1421086	C	A	intron variant	FTO	0.172579	0.123306	0.0147078	8.38371	5.13e-17
16	53767637	rs9923147	C	T	intron variant	FTO	0.172592	0.123216	0.0147078	8.37759	5.4e-17
16	53768073	rs9923544	C	T	intron variant	FTO	0.172582	0.123881	0.0147044	8.42476	3.61e-17
16	53768582	rs11642015	C	T	intron variant	FTO	0.126217	0.160773	0.016568	9.70383	2.9e-22
16	53769311	rs62048402	G	A	intron variant	FTO	0.126217	0.161187	0.0165638	9.73124	2.22e-22
16	53769662	rs1558902	T	A	intron variant	FTO	0.126208	0.161679	0.0165635	9.76118	1.65e-22
16	53771295	rs11075985	C	A	intron variant	FTO	0.172654	0.124869	0.0146984	8.49544	1.97e-17
16	53772541	rs56094641	A	G	intron variant	FTO	0.127416	0.164255	0.01652	9.94277	2.71e-23
16	53773586	rs16952522	C	G	intron variant	FTO	0.0863565	0.158023	0.0195062	8.10118	5.44e-16
16	53775211	rs55872725	C	T	intron variant	FTO	0.122146	0.163443	0.0167808	9.73988	2.04e-22
16	53775335	rs1121980	G	A	intron variant	FTO	0.166355	0.127141	0.014908	8.52838	1.48e-17
16	53776634	rs7187250	C	A	intron variant	FTO	0.122029	0.164193	0.0167903	9.77903	1.39e-22
16	53776774	rs7193144	T	C	intron variant	FTO	0.123613	0.168568	0.0166814	10.1052	5.24e-24
16	53777031	rs62033399	C	T	intron variant	FTO	0.122248	0.164578	0.0167778	9.80924	1.03e-22
16	53777876	rs62033400	A	G	intron variant	FTO	0.12296	0.167045	0.0167265	9.9868	1.74e-23
16	53778521	rs8063057	T	C	intron variant	FTO	0.123051	0.165604	0.0167287	9.89943	4.19e-23
16	53779455	rs17817449	T	G	intron variant	FTO	0.122627	0.163752	0.0167559	9.77281	1.47e-22
16	53779538	rs8043757	A	T	intron variant	FTO	0.122634	0.162889	0.0167583	9.71989	2.48e-22
16	53780451	rs9972653	G	T	intron variant	FTO	0.122987	0.165945	0.0167286	9.91981	3.41e-23
16	53781523	rs17817497	T	C	intron variant	FTO	0.122872	0.165399	0.0167403	9.88032	5.07e-23
16	53782363	rs8050136	C	A	intron variant	FTO	0.122476	0.163434	0.0167685	9.74652	1.91e-22
16	53782840	rs8051591	A	G	intron variant	FTO	0.122689	0.162875	0.0167566	9.72007	2.48e-22
16	53782926	rs9935401	G	A	intron variant	FTO	0.122665	0.163435	0.0167558	9.75396	1.77e-22
16	53784255	rs9933509	T	C	intron variant	FTO	0.167164	0.129363	0.0148825	8.69233	3.55e-18
16	53784548	rs3751812	G	T	intron variant	FTO	0.122545	0.164582	0.0167623	9.81858	9.37e-23
16	53784812	rs3751814	G	A	intron variant	FTO	0.122724	0.165597	0.0167455	9.88904	4.64e-23
16	53784901	rs9931900	A	G	intron variant	FTO	0.16716	0.129564	0.0148806	8.70694	3.12e-18
16	53785257	rs9936385	T	C	intron variant	FTO	0.122718	0.165311	0.0167461	9.87158	5.53e-23
16	53785286	rs9923233	G	C	intron variant	FTO	0.122622	0.166005	0.0167545	9.90809	3.84e-23
16	53786025	rs11075991	A	T	intron variant	FTO	0.122734	0.165353	0.0167453	9.87462	5.36e-23
16	53786154	rs11075992	T	C	intron variant	FTO	0.122712	0.165193	0.0167467	9.86421	5.95e-23
16	53786591	rs9926289	G	A	intron variant	FTO	0.122758	0.164621	0.0167469	9.82995	8.37e-23
16	53786615	rs9939609	T	A	intron variant	FTO	0.122727	0.165394	0.0167456	9.87684	5.25e-23
16	53786901	rs9937709	A	G	intron variant	FTO	0.16716	0.12959	0.0148807	8.70858	3.08e-18
16	53787385	rs7206410	T	C	intron variant	FTO	0.122711	0.165507	0.0167456	9.88364	4.9e-23
16	53787501	rs7206629	T	C	intron variant	FTO	0.167182	0.129562	0.0148815	8.70623	3.14e-18
16	53787703	rs7202116	A	G	intron variant	FTO	0.122744	0.16581	0.0167358	9.90747	3.86e-23
16	53787778	rs7202296	A	G	intron variant	FTO	0.122724	0.165366	0.0167467	9.87451	5.37e-23
16	53788230	rs66908032	C	A	intron variant	FTO	0.122852	0.165892	0.0167477	9.90536	3.95e-23
16	53788271	rs72803697	C	T	intron variant	FTO	0.122718	0.165962	0.016744	9.91178	3.7e-23
16	53788325	rs62033403	A	G	intron variant	FTO	0.122707	0.165799	0.0167445	9.9017	4.09e-23
16	53788327	rs62033404	A	G	intron variant	FTO	0.122704	0.165579	0.0167455	9.88796	4.69e-23
16	53788475	rs62033405	C	T	intron variant	FTO	0.122536	0.16483	0.0167604	9.83448	8e-23
16	53788528	rs7206122	G	A	intron variant	FTO	0.122701	0.16547	0.0167465	9.88087	5.04e-23
16	53789815	rs79994966	T	C	intron variant	FTO	0.114169	0.160852	0.0174676	9.2086	3.3e-20
16	53789966	rs28432761	T	C	intron variant	FTO	0.244961	0.0914076	0.0132007	6.92444	4.38e-12
16	53790078	rs11647020	C	T	intron variant	FTO	0.24421	0.0900264	0.0131903	6.8252	8.78e-12
16	53790095	rs11646715	G	A	intron variant	FTO	0.24421	0.0900264	0.0131903	6.8252	8.78e-12
16	53791576	rs9941349	C	T	intron variant	FTO	0.167136	0.127773	0.0148903	8.58098	9.41e-18
16	53792116	rs28567725	T	C	intron variant	FTO	0.167579	0.127079	0.0148792	8.54076	1.33e-17
16	53794050	rs62033408	A	G	intron variant	FTO	0.122866	0.164896	0.0167389	9.85102	6.79e-23
16	53794154	rs17817964	C	T	intron variant	FTO	0.139596	0.157138	0.0159231	9.86859	5.7e-23
16	53796143	rs62033413	C	G	intron variant	FTO	0.132156	0.156017	0.0163301	9.55393	1.25e-21
16	53796955	rs9933040	T	A	intron variant	FTO	0.177852	0.12377	0.0145641	8.49832	1.92e-17
16	53797442	rs72805611	C	T	intron variant	FTO	0.133382	0.156184	0.0162199	9.62912	6.02e-22
16	53797859	rs9922619	G	T	intron variant	FTO	0.178071	0.123213	0.0145613	8.46167	2.64e-17
16	53800695	rs7188250	T	C	intron variant	FTO	0.133538	0.155318	0.016212	9.5804	9.67e-22
16	53800696	rs72805612	G	A	intron variant	FTO	0.133334	0.155997	0.0162229	9.61582	6.86e-22
16	53803232	rs11075993	G	T	intron variant	FTO	0.134166	0.154579	0.0161864	9.54995	1.3e-21
16	53806613	rs12149574	C	G	intron variant	FTO	0.134575	0.154	0.0161706	9.52349	1.67e-21
16	53808996	rs12149832	G	A	intron variant	FTO	0.130177	0.149038	0.0163949	9.09052	9.86e-20
16	53809936	rs75582195	G	A	intron variant	FTO	0.0936923	0.137561	0.0189233	7.26936	3.61e-13
16	53810981	rs76682627	C	G	intron variant	FTO	0.0943081	0.134867	0.0188889	7.14004	9.33e-13
16	53811575	rs11642841	C	A	intron variant	FTO	0.0363809	0.149623	0.0292773	5.11056	3.21e-07
16	53870495	rs150156620	A	G	intron variant	FTO	0.00669812	0.299119	0.0641136	4.66546	3.08e-06
16	53897514	rs1426131860	A	C	intron variant	FTO	0.00111368	0.653235	0.143256	4.55991	5.12e-06
16	75895256	rs368314438	A	G	intron variant,non coding transcript variant	-	0.00333706	0.396668	0.088026	4.50625	6.6e-06
16	79616277	rs1384157696	G	A	intron variant,non coding transcript variant	-	0.00107963	0.656668	0.144367	4.54861	5.4e-06
17	2635667	rs191039942	T	C	intron variant	PAFAH1B1	0.00342117	0.412261	0.0860253	4.79232	1.65e-06
17	67800417	rs2013260	C	T	intron variant,non coding transcript variant	-	0.41966	0.0575925	0.0116419	4.94701	7.54e-07
17	67802775	rs60242987	A	G	intron variant,non coding transcript variant	-	0.419487	0.0566679	0.0116485	4.86481	1.15e-06
17	67809515	rs74949631	C	T	intron variant,non coding transcript variant	-	0.418228	0.0583418	0.0116579	5.00448	5.6e-07
17	67811031	rs75674348	C	T	intron variant,non coding transcript variant	-	0.419622	0.0561759	0.0116838	4.80801	1.52e-06
17	67812319	rs1978280	C	A	intron variant,non coding transcript variant	-	0.420118	0.0573436	0.0116416	4.92576	8.4e-07
17	67817106	rs57233789	T	C	intron variant,non coding transcript variant	-	0.416703	0.0614169	0.0118022	5.20386	1.95e-07
17	67817210	rs59593290	G	A	intron variant,non coding transcript variant	-	0.41674	0.0613725	0.0118025	5.19996	1.99e-07
17	67829974	rs9915591	C	G	intron variant	BPTF	0.655798	0.0753218	0.0123873	6.08056	1.2e-09
17	67830745	rs12602556	A	G	intron variant	BPTF	0.656477	0.0751421	0.0123754	6.07188	1.26e-09
17	67831327	rs62084208	C	T	intron variant	BPTF	0.656032	0.0744216	0.0123632	6.01958	1.75e-09
17	67832594	rs62084210	A	G	intron variant	BPTF	0.656332	0.0755305	0.0123639	6.10896	1e-09
17	67834166	rs7223643	A	G	intron variant	BPTF	0.655414	0.074529	0.0122979	6.0603	1.36e-09
17	67834462	rs1976052	C	T	intron variant	BPTF	0.655249	0.0750428	0.0122797	6.11112	9.89e-10
17	67835142	rs7209675	A	T	intron variant	BPTF	0.655475	0.0751505	0.0122145	6.15256	7.62e-10
17	67836274	rs7221651	G	A	intron variant	BPTF	0.655371	0.0748506	0.0121907	6.13995	8.25e-10
17	67836460	rs12452511	A	G	intron variant	BPTF	0.655371	0.0748506	0.0121907	6.13995	8.25e-10
17	67836886	rs1976053	C	G	intron variant	BPTF	0.66263	0.0758126	0.0122869	6.17022	6.82e-10
17	67837108	rs1976054	T	G	intron variant	BPTF	0.655371	0.0748506	0.0121907	6.13995	8.25e-10
17	67838621	rs2052187	T	C	intron variant	BPTF	0.655371	0.0748506	0.0121907	6.13995	8.25e-10
17	67839501	rs11079707	G	A	intron variant	BPTF	0.655128	0.0746329	0.0121948	6.12006	9.35e-10
17	67839885	rs80135947	A	C	intron variant	BPTF	0.655373	0.0748427	0.0121907	6.13931	8.29e-10
17	67840526	rs6504542	T	C	intron variant	BPTF	0.655382	0.0748186	0.0121909	6.13727	8.4e-10
17	67840943	rs8082512	T	C	intron variant	BPTF	0.655382	0.0748186	0.0121909	6.13727	8.4e-10
17	67841077	rs1599859	C	G	intron variant	BPTF	0.655537	0.0747135	0.0121937	6.1272	8.94e-10
17	67841099	rs1966410	T	C	intron variant	BPTF	0.655537	0.0747135	0.0121937	6.1272	8.94e-10
17	67841119	rs58551145	A	G	intron variant	BPTF	0.655413	0.0746379	0.0121951	6.12033	9.34e-10
17	67841543	rs6504543	T	C	intron variant	BPTF	0.661184	0.07607	0.0122501	6.20976	5.31e-10
17	67841867	rs8067892	A	G	intron variant	BPTF	0.655382	0.0748186	0.0121909	6.13727	8.4e-10
17	67842627	rs8074078	T	G	intron variant	BPTF	0.655382	0.0748186	0.0121909	6.13727	8.4e-10
17	67843094	rs8073510	A	G	intron variant	BPTF	0.654167	0.075394	0.0121999	6.17987	6.42e-10
17	67843992	rs12450363	T	C	intron variant	BPTF	0.654811	0.0744788	0.0122102	6.09974	1.06e-09
17	67845013	rs2365466	G	A	intron variant	BPTF	0.654947	0.0741977	0.0121812	6.09117	1.12e-09
17	67845202	rs2365468	C	T	intron variant	BPTF	0.660748	0.0755446	0.0122405	6.17168	6.76e-10
17	67845900	rs62084213	A	G	intron variant	BPTF	0.654947	0.0741977	0.0121812	6.09117	1.12e-09
17	67846070	rs7223930	G	A	intron variant	BPTF	0.654947	0.0741977	0.0121812	6.09117	1.12e-09
17	67846149	rs7224923	T	G	intron variant	BPTF	0.654947	0.0741977	0.0121812	6.09117	1.12e-09
17	67847209	rs62084214	C	G	intron variant	BPTF	0.654947	0.0741977	0.0121812	6.09117	1.12e-09
17	67849581	rs8081517	A	T	intron variant	BPTF	0.654947	0.0741977	0.0121812	6.09117	1.12e-09
17	67849802	rs8081856	A	G	intron variant	BPTF	0.654965	0.0722744	0.0121928	5.92764	3.07e-09
17	67850944	rs62084234	A	G	intron variant	BPTF	0.654947	0.0741977	0.0121812	6.09117	1.12e-09
17	67851209	rs7212293	A	G	intron variant	BPTF	0.66053	0.0753115	0.0122417	6.15206	7.65e-10
17	67852878	rs4791048	G	A	intron variant	BPTF	0.660748	0.0755446	0.0122405	6.17168	6.76e-10
17	67853159	rs2086744	C	G	intron variant	BPTF	0.654947	0.0741977	0.0121812	6.09117	1.12e-09
17	67853811	rs2046323	T	G	intron variant	BPTF	0.654933	0.0743312	0.0121812	6.10214	1.05e-09
17	67855857	rs4791046	G	A	intron variant	BPTF	0.654212	0.0728408	0.0121846	5.97812	2.26e-09
17	67856791	rs4790908	T	G	intron variant	BPTF	0.65495	0.0741899	0.0121812	6.09055	1.13e-09
17	67857643	rs74561219	T	A	intron variant	BPTF	0.654878	0.0739846	0.0121817	6.07344	1.25e-09
17	67860457	rs62084238	T	A	intron variant	BPTF	0.654689	0.0738049	0.0121896	6.05474	1.41e-09
17	67861061	rs2128792	C	T	intron variant	BPTF	0.654928	0.074276	0.0121822	6.09711	1.08e-09
17	67861598	rs2365764	G	A	intron variant	BPTF	0.654952	0.0741805	0.0121812	6.08977	1.13e-09
17	67863117	rs62084240	C	A	intron variant	BPTF	0.65496	0.0741332	0.0121811	6.08592	1.16e-09
17	67864291	rs60432293	T	C	intron variant	BPTF	0.654932	0.0741021	0.0121819	6.08299	1.18e-09
17	67864743	rs59950564	A	G	intron variant	BPTF	0.65496	0.0741332	0.0121811	6.08592	1.16e-09
17	67867234	rs4790905	C	A	intron variant	BPTF	0.654959	0.0741362	0.0121811	6.08615	1.16e-09
17	67868786	rs58141639	C	T	intron variant	BPTF	0.65493	0.0743463	0.0121828	6.10256	1.04e-09
17	67871795	rs62084246	G	C	intron variant	BPTF	0.654985	0.0739629	0.012181	6.07199	1.26e-09
17	67871919	rs9912084	A	C	intron variant	BPTF	0.65496	0.0741081	0.012181	6.08393	1.17e-09
17	67872117	rs9912770	C	T	intron variant	BPTF	0.65496	0.0741081	0.012181	6.08393	1.17e-09
17	67872553	rs11869819	A	C	intron variant	BPTF	0.654984	0.0739663	0.012181	6.07226	1.26e-09
17	67874528	rs12450907	T	G	intron variant	BPTF	0.654984	0.0739663	0.012181	6.07226	1.26e-09
17	67875443	rs9890629	G	A	intron variant	BPTF	0.654984	0.0739663	0.012181	6.07226	1.26e-09
17	67875482	rs12451707	G	A	intron variant	BPTF	0.654984	0.0739663	0.012181	6.07226	1.26e-09
17	67876634	rs4569324	C	T	intron variant	BPTF	0.654959	0.0741116	0.012181	6.08421	1.17e-09
17	67876787	rs62084247	C	T	intron variant	BPTF	0.654959	0.0741116	0.012181	6.08421	1.17e-09
17	67878347	rs9915108	T	C	intron variant	BPTF	0.654959	0.0741116	0.012181	6.08421	1.17e-09
17	67878379	rs9913471	C	T	intron variant	BPTF	0.654959	0.0741116	0.012181	6.08421	1.17e-09
17	67878425	rs62084248	C	T	intron variant	BPTF	0.654959	0.0741116	0.012181	6.08421	1.17e-09
17	67878745	rs12451511	T	G	intron variant	BPTF	0.654959	0.0741116	0.012181	6.08421	1.17e-09
17	67878882	rs62084249	A	G	intron variant	BPTF	0.654959	0.0741116	0.012181	6.08421	1.17e-09
17	67879376	rs11867537	A	G	intron variant	BPTF	0.653976	0.074927	0.0121845	6.14935	7.78e-10
17	67880361	rs35243555	G	C	intron variant	BPTF	0.654959	0.0741116	0.012181	6.08421	1.17e-09
17	67882101	rs8074644	G	C	intron variant	BPTF	0.654889	0.0741159	0.0121809	6.08458	1.17e-09
17	67882620	rs62084251	G	A	intron variant	BPTF	0.654959	0.0741116	0.012181	6.08421	1.17e-09
17	67883127	rs9892803	T	G	intron variant	BPTF	0.654959	0.0741116	0.012181	6.08421	1.17e-09
17	67885843	rs3935969	A	G	intron variant	BPTF	0.65497	0.074278	0.0121816	6.09754	1.08e-09
17	67886056	rs4318247	A	G	intron variant	BPTF	0.65497	0.074278	0.0121816	6.09754	1.08e-09
17	67889055	rs7208663	T	C	intron variant	BPTF	0.65497	0.074278	0.0121816	6.09754	1.08e-09
17	67889369	rs75231441	A	G	intron variant	BPTF	0.65497	0.074278	0.0121816	6.09754	1.08e-09
17	67889667	rs12452823	G	A	intron variant	BPTF	0.654971	0.0742741	0.0121816	6.09723	1.08e-09
17	67889932	rs6504548	T	C	intron variant	BPTF	0.6608	0.0755757	0.0122412	6.1739	6.66e-10
17	67891506	rs8079291	A	G	intron variant	BPTF	0.655903	0.0734719	0.0122031	6.02077	1.74e-09
17	67891780	rs8079754	A	G	intron variant	BPTF	0.654987	0.0742329	0.0121818	6.09378	1.1e-09
17	67892668	rs6504549	A	G	intron variant	BPTF	0.660826	0.0754425	0.0122413	6.16295	7.14e-10
17	67896636	rs56148300	T	C	intron variant	BPTF	0.673393	0.0748912	0.0123812	6.04878	1.46e-09
17	67896903	rs56404791	T	G	intron variant	BPTF	0.672766	0.0749893	0.0123692	6.0626	1.34e-09
17	67902693	rs7216064	G	A	intron variant	BPTF	0.666117	0.0732032	0.0122928	5.95497	2.6e-09
17	67906529	rs8065906	G	A	intron variant	BPTF	0.654124	0.0743772	0.0121894	6.10182	1.05e-09
17	67913326	rs12602655	A	G	intron variant	BPTF	0.655376	0.0735716	0.0122104	6.02535	1.69e-09
17	67916844	rs8072225	A	G	intron variant	BPTF	0.674031	0.0745675	0.0123936	6.01663	1.78e-09
17	67917242	rs55896768	T	C	intron variant	BPTF	0.67357	0.0744648	0.0123987	6.00583	1.9e-09
17	67924392	rs62085991	G	A	intron variant	BPTF	0.65412	0.0741803	0.012189	6.08585	1.16e-09
17	67926967	rs62085992	T	A	intron variant	BPTF	0.653703	0.0726313	0.0121942	5.9562	2.58e-09
17	67927036	rs62085993	T	C	intron variant	BPTF	0.667119	0.0730848	0.0123026	5.9406	2.84e-09
17	67934017	rs4271626	G	A	intron variant	BPTF	0.667326	0.0731731	0.0123046	5.94679	2.73e-09
17	67937802	rs56393562	C	T	intron variant	BPTF	0.667978	0.0736039	0.0123258	5.97151	2.35e-09
17	67942959	rs12451721	G	A	intron variant	BPTF	0.654323	0.073777	0.0121893	6.0526	1.43e-09
17	67949420	rs7223357	C	G	intron variant	BPTF	0.667672	0.0727016	0.0123138	5.90406	3.55e-09
17	67949724	rs7223813	A	G	intron variant	BPTF	0.667672	0.0727016	0.0123138	5.90406	3.55e-09
17	67951854	rs11867401	G	A	intron variant	BPTF	0.326658	-0.0746963	0.0123798	-6.03374	1.6e-09
17	67953877	rs9907491	G	A	intron variant	BPTF	0.326646	-0.0748573	0.0123789	-6.04717	1.47e-09
17	67954991	rs4790974	A	T	intron variant	BPTF	0.326733	-0.074566	0.0123812	-6.02253	1.72e-09
17	67955017	rs4790973	C	T	intron variant	BPTF	0.66728	0.072205	0.0123068	5.8671	4.43e-09
17	67957232	rs77706698	G	A	intron variant	BPTF	0.654141	0.0737103	0.0122057	6.039	1.55e-09
17	67959168	rs12601759	A	G	intron variant	BPTF	0.667775	0.0721716	0.0123201	5.85805	4.68e-09
17	67965117	rs60626066	G	A	intron variant	BPTF	0.64773	0.0679665	0.0122848	5.53258	3.16e-08
17	67966122	rs10445361	T	G	intron variant	BPTF	0.66647	0.0708828	0.0123103	5.75802	8.51e-09
17	67971887	rs62086043	A	G	intron variant	BPTF	0.672094	0.0700721	0.012418	5.64277	1.67e-08
17	67974721	rs62086044	G	T	intron variant	BPTF	0.671988	0.0711932	0.0123887	5.74662	9.1e-09
17	67977615	rs62086045	G	A	intron variant	BPTF	0.673093	0.0713908	0.0124015	5.75663	8.58e-09
17	67979269	rs4791212	C	T	intron variant	BPTF	0.660646	0.0722714	0.0122994	5.87601	4.2e-09
17	67980937	rs7210027	C	T	intron variant	BPTF	0.326395	-0.0718525	0.0124198	-5.78533	7.24e-09
17	67981016	rs4790941	G	A	intron variant	BPTF	0.673202	0.0715829	0.0124064	5.76981	7.94e-09
17	67984173	rs11656743	G	A	3 prime UTR variant	BPTF	0.32505	-0.0732935	0.0124439	-5.88991	3.86e-09
17	67986827	rs62086046	C	T	downstream gene variant	BPTF	0.672301	0.072448	0.0124122	5.83683	5.32e-09
17	67991933	rs9891146	T	C	missense variant	C17orf58	0.284968	-0.0688977	0.0130384	-5.28422	1.26e-07
17	67994384	rs56305452	C	A	intron variant	C17orf58	0.324608	-0.0718756	0.0126021	-5.70347	1.17e-08
17	67994455	rs56315139	C	G	intron variant	C17orf58	0.283538	-0.0675267	0.0131095	-5.15097	2.59e-07
17	68019890	rs62086903	T	C	upstream gene variant	-	0.677311	0.0727475	0.0124232	5.85578	4.75e-09
17	68019980	rs62086904	C	T	upstream gene variant	-	0.662967	0.0724666	0.0122726	5.90474	3.53e-09
17	68022389	rs8182243	T	C	downstream gene variant	-	0.298487	-0.0679716	0.0126543	-5.37143	7.81e-08
17	68022446	rs8065296	T	A	downstream gene variant	-	0.298551	-0.0678963	0.0126541	-5.36557	8.07e-08
17	68023810	rs62086906	T	C	downstream gene variant	-	0.66399	0.0721329	0.0122794	5.87433	4.25e-09
17	68025278	rs7405987	A	G	downstream gene variant	-	0.66346	0.0731549	0.0122832	5.95569	2.59e-09
17	68025637	rs7406031	C	T	downstream gene variant	-	0.298409	-0.067839	0.0126535	-5.36127	8.26e-08
17	68025870	rs7406141	T	C	downstream gene variant	-	0.298409	-0.067839	0.0126535	-5.36127	8.26e-08
17	68026725	rs8076753	G	A	intergenic variant	-	0.663728	0.0725608	0.0122783	5.90967	3.43e-09
17	68026895	rs6504574	G	A	intergenic variant	-	0.298409	-0.067839	0.0126535	-5.36127	8.26e-08
17	68028054	rs62084669	A	G	intergenic variant	-	0.663848	0.0726958	0.0122793	5.92017	3.22e-09
17	68028479	rs7211282	G	A	intergenic variant	-	0.2981	-0.066639	0.0126541	-5.26618	1.39e-07
17	68030909	rs62084675	A	G	upstream gene variant	KPNA2	0.295715	-0.0674003	0.012685	-5.31339	1.08e-07
17	68033474	rs35229997	T	G	upstream gene variant	KPNA2	0.66176	0.0689074	0.0122488	5.62562	1.85e-08
17	68033977	rs62084679	G	A	upstream gene variant	KPNA2	0.29555	-0.0677088	0.0126897	-5.33574	9.52e-08
17	68034719	rs7226002	T	C	upstream gene variant	KPNA2	0.662027	0.0689941	0.0122514	5.6315	1.79e-08
17	68034876	rs62084681	G	A	upstream gene variant	KPNA2	0.662027	0.0689941	0.0122514	5.6315	1.79e-08
17	68035083	rs75236169	T	C	upstream gene variant	KPNA2	0.704224	0.0671448	0.0126854	5.29309	1.2e-07
17	68035784	rs12752	T	C	5_prime_UTR_variant	KPNA2	0.704736	0.0666996	0.012693	5.25484	1.48e-07
17	68036141	rs7214869	T	C	intron variant	KPNA2	0.704222	0.0673235	0.0126847	5.30747	1.11e-07
17	68036993	rs8075764	C	A	intron variant	KPNA2	0.662027	0.0689941	0.0122514	5.6315	1.79e-08
17	68042440	rs62084697	G	A	intron variant	KPNA2	0.662682	0.0674488	0.0122551	5.50371	3.72e-08
17	68043234	rs4638	A	G	synonymous variant	KPNA2	0.295051	-0.0657618	0.01269	-5.18216	2.19e-07
17	68043502	rs35594666	G	A	intron variant	KPNA2	0.295051	-0.0657618	0.01269	-5.18216	2.19e-07
17	68043552	rs35453056	A	G	intron variant	KPNA2	0.294535	-0.0661177	0.0127025	-5.20511	1.94e-07
17	68046122	rs62084701	C	T	intron variant	KPNA2	0.29487	-0.0654724	0.0126919	-5.15858	2.49e-07
17	68047041	rs62084702	C	T	downstream gene variant	KPNA2	0.295051	-0.0657618	0.01269	-5.18216	2.19e-07
17	68047268	rs62084703	C	T	downstream gene variant	KPNA2	0.662618	0.0675739	0.012252	5.51533	3.48e-08
17	68047422	rs7405743	C	T	downstream gene variant	KPNA2	0.295051	-0.0657618	0.01269	-5.18216	2.19e-07
17	68048913	rs62084704	G	A	downstream gene variant	KPNA2	0.295051	-0.0657618	0.01269	-5.18216	2.19e-07
17	68049715	rs74354868	G	A	downstream gene variant	KPNA2	0.662632	0.067348	0.0122552	5.49548	3.9e-08
17	68050690	rs75885145	G	C	downstream gene variant	KPNA2	0.70489	0.065985	0.0126902	5.19968	2e-07
18	36955782	rs370644074	T	A	intron variant	KIAA1328	0.00152124	0.55819	0.124323	4.48983	7.13e-06
18	37151057	rs1205974450	A	G	intron variant	KIAA1328	0.00130627	0.593383	0.131973	4.49624	6.92e-06
18	60365375	rs78103596	C	T	intron variant,non coding transcript variant	-	0.0233724	-0.197657	0.0403225	-4.90189	9.49e-07
18	60366601	rs79566431	T	A	downstream gene variant	MC4R	0.0236829	-0.19308	0.0400087	-4.82596	1.39e-06
18	60367650	rs79851087	A	G	downstream gene variant	MC4R	0.0238524	-0.192004	0.0398406	-4.8193	1.44e-06
18	60367836	rs74500241	G	A	downstream gene variant	MC4R	0.0238814	-0.191682	0.0398433	-4.81089	1.5e-06
18	60368718	rs78412991	T	C	downstream gene variant	MC4R	0.0230892	-0.179315	0.0403427	-4.4448	8.8e-06
18	60369151	rs76227980	C	T	downstream gene variant	MC4R	0.0238856	-0.193254	0.0398371	-4.85111	1.23e-06
18	60370200	rs35748167	G	C	downstream gene variant	MC4R	0.0238177	-0.194762	0.0399291	-4.87771	1.07e-06
18	60372043	rs2229616	C	T	missense variant	MC4R	0.0238309	-0.192606	0.0398851	-4.82902	1.37e-06
18	60373391	rs17066842	G	A	upstream gene variant	MC4R	0.0238345	-0.195456	0.0399276	-4.89525	9.82e-07
18	77617123	rs913058124	C	T	downstream gene variant	-	0.00099879	0.660457	0.149377	4.42141	9.81e-06
18	79001140	rs370502640	T	G	downstream gene variant	SALL3	0.00165364	0.569462	0.118801	4.7934	1.64e-06
19	44884202	rs12972156	C	G	intron variant	NECTIN2	0.0812135	0.121464	0.0203476	5.96947	2.38e-09
19	44884339	rs12972970	G	A	intron variant	NECTIN2	0.0812305	0.121684	0.0203415	5.98208	2.2e-09
19	44884873	rs34342646	G	A	intron variant	NECTIN2	0.0813412	0.123352	0.0203097	6.07357	1.25e-09
19	44888997	rs6857	C	T	upstream gene variant	TOMM40	0.0829768	0.113567	0.0201297	5.64178	1.68e-08
19	44891079	rs71352238	T	C	upstream gene variant	TOMM40	0.0828822	0.116915	0.0201284	5.80845	6.31e-09
19	44891712	rs184017	T	G	intron variant	TOMM40	0.175916	0.111798	0.0146972	7.60676	2.81e-14
19	44892362	rs2075650	A	G	intron variant	TOMM40	0.0832306	0.113874	0.0200974	5.66612	1.46e-08
19	44892652	rs34404554	C	G	intron variant	TOMM40	0.0825725	0.115651	0.0201551	5.73805	9.58e-09
19	44892887	rs11556505	C	T	missense variant	TOMM40	0.0826222	0.114798	0.0201671	5.69232	1.25e-08
19	44892962	rs157582	C	T	intron variant	TOMM40	0.174076	0.115452	0.0147331	7.83626	4.64e-15
19	44905579	rs405509	T	G	upstream gene variant	APOE	0.295554	0.0553465	0.0124652	4.44009	8.99e-06
19	44911194	rs439401	T	C	upstream gene variant	APOC1	0.407017	0.0832076	0.0116095	7.1672	7.65e-13
19	44912383	rs445925	G	A	upstream gene variant	APOC1	0.083599	0.128437	0.019975	6.42989	1.28e-10
19	44912456	rs10414043	G	A	upstream gene variant	APOC1	0.0909107	0.113842	0.0193419	5.88578	3.96e-09
19	44912678	rs7256200	G	T	upstream gene variant	APOC1	0.0911022	0.114763	0.0193339	5.93587	2.92e-09
19	44912921	rs483082	G	T	upstream gene variant	APOC1	0.174725	0.133935	0.0146813	9.12284	7.32e-20
19	44913484	rs438811	C	T	upstream gene variant	APOC1	0.174766	0.134661	0.0146803	9.1729	4.6e-20
19	44913574	rs390082	T	G	upstream gene variant	APOC1	0.0833873	0.130896	0.0200039	6.54349	6.01e-11
19	44915533	rs5117	T	C	intron variant	APOC1	0.169709	0.134665	0.0149058	9.03435	1.65e-19
19	44923535	rs141622900	G	A	downstream gene variant	APOC1	0.0739127	0.122407	0.0212181	5.76897	7.98e-09
19	45655215	rs12972158	C	T	downstream gene variant	RN7SL836P	0.0566301	0.13297	0.0239185	5.55928	2.71e-08
19	45655678	rs60520388	A	C	downstream gene variant	RN7SL836P	0.0567971	0.133644	0.0238751	5.59764	2.17e-08
19	45658620	rs71352281	C	T	intergenic variant	-	0.0568373	0.132517	0.0238726	5.55104	2.84e-08
19	45659088	rs73942938	T	C	intergenic variant	-	0.0568269	0.132012	0.0238762	5.52905	3.22e-08
19	45659224	rs71352282	T	C	intergenic variant	-	0.0568258	0.131617	0.02388	5.5116	3.56e-08
19	45660303	rs12971691	T	C	intergenic variant	-	0.0569434	0.130355	0.0238579	5.46382	4.66e-08
19	45660347	rs12985669	G	A	intergenic variant	-	0.0569499	0.130292	0.0238577	5.46122	4.73e-08
19	45660732	rs34642101	T	C	intergenic variant	-	0.0500147	0.129731	0.0254349	5.1005	3.39e-07
19	45661157	rs74172499	A	G	intergenic variant	-	0.0574529	0.131633	0.0237452	5.54355	2.96e-08
19	45661242	rs12978792	G	T	intergenic variant	-	0.0572706	0.133029	0.0237698	5.59654	2.19e-08
19	45661333	rs74172500	G	C	intergenic variant	-	0.0575151	0.1328	0.0237229	5.59798	2.17e-08
19	45661342	rs117341173	G	A	intergenic variant	-	0.0575151	0.1328	0.0237229	5.59798	2.17e-08
19	45661351	rs74172501	T	C	intergenic variant	-	0.0575151	0.1328	0.0237229	5.59798	2.17e-08
19	45661709	rs74174206	T	C	intergenic variant	-	0.0583573	0.13281	0.0236737	5.61005	2.02e-08
19	45661723	rs74174207	G	A	intergenic variant	-	0.0583507	0.13306	0.0236687	5.62178	1.89e-08
19	45661809	rs111373319	C	T	intergenic variant	-	0.0585062	0.132797	0.023643	5.61674	1.95e-08
19	45662512	rs35121749	A	C	intergenic variant	-	0.0581532	0.131827	0.0236178	5.58168	2.38e-08
19	45662721	rs35922055	C	T	intergenic variant	-	0.0579012	0.13284	0.0236431	5.61856	1.93e-08
19	45664808	rs8111430	C	T	upstream gene variant	GIPR	0.0604889	0.132521	0.02315	5.72447	1.04e-08
19	45664843	rs8111428	A	G	upstream gene variant	GIPR	0.0594131	0.132488	0.0233292	5.67906	1.35e-08
19	45665015	rs28632030	G	A	upstream gene variant	GIPR	0.0581107	0.131884	0.0235929	5.58998	2.27e-08
19	45665747	rs12974183	A	C	upstream gene variant	GIPR	0.0581054	0.133797	0.0235926	5.67114	1.42e-08
19	45666188	rs73573239	T	A	upstream gene variant	GIPR	0.0579193	0.134889	0.0236371	5.70667	1.15e-08
19	45666216	rs76255363	A	G	upstream gene variant	GIPR	0.0590179	0.138728	0.0234158	5.92456	3.13e-09
19	45666536	rs56123464	C	G	upstream gene variant	GIPR	0.0578303	0.136658	0.0236522	5.77778	7.57e-09
19	45669311	rs2302382	C	A	intron variant	GIPR	0.0566596	0.145055	0.0239107	6.06653	1.31e-09
19	45687273	rs7246757	A	G	downstream gene variant	SNRPD2	0.0568182	0.151968	0.0237647	6.39469	1.61e-10
19	45697955	rs36040835	T	G	intron variant	QPCTL	0.0556319	0.154544	0.024027	6.43209	1.26e-10
20	40985506	rs6129709	T	C	intron variant,non coding transcript variant	-	0.175998	0.0671937	0.0148949	4.51118	6.45e-06
20	40987425	rs4812476	G	A	intron variant,non coding transcript variant	-	0.176231	0.0669191	0.0148703	4.5002	6.79e-06
20	40994643	rs6129715	G	A	intron variant,non coding transcript variant	-	0.173922	0.0691474	0.014986	4.61415	3.95e-06
20	40994697	rs6124299	A	G	intron variant,non coding transcript variant	-	0.174025	0.068761	0.0149835	4.58912	4.45e-06
20	40995087	rs6129716	C	T	intron variant,non coding transcript variant	-	0.174037	0.0691479	0.0149856	4.61428	3.94e-06
20	40995494	rs60073330	A	G	intron variant,non coding transcript variant	-	0.195836	0.0638806	0.0143504	4.45148	8.53e-06
20	40995829	rs6072227	C	T	intron variant,non coding transcript variant	-	0.188765	0.06452	0.014545	4.43589	9.17e-06
20	40995956	rs6072228	C	A	intron variant,non coding transcript variant	-	0.195803	0.0641082	0.0143502	4.46741	7.92e-06
20	40996124	rs6129717	A	G	intron variant,non coding transcript variant	-	0.188712	0.0645144	0.0145474	4.43477	9.22e-06
20	40997103	rs6129718	A	G	intron variant,non coding transcript variant	-	0.173636	0.06998	0.0150037	4.66419	3.1e-06
20	40997809	rs112741646	C	T	intron variant,non coding transcript variant	-	0.173592	0.0699134	0.0150069	4.65875	3.18e-06
20	40998559	rs6129719	C	A	intron variant,non coding transcript variant	-	0.173245	0.0710472	0.0150241	4.72889	2.26e-06
20	41000205	rs4812480	C	T	intron variant,non coding transcript variant	-	0.17351	0.0706903	0.0150092	4.70979	2.48e-06
20	46345727	rs142583814	T	C	downstream gene variant	SLC35C2	0.0648294	0.110762	0.0226997	4.87946	1.06e-06
20	46356098	rs140225284	G	C	intron variant	SLC35C2	0.0645356	0.114951	0.0227067	5.06244	4.14e-07
20	46385263	rs147127008	G	A	intron variant	ELMO2	0.0644807	0.112185	0.0227232	4.937	7.93e-07
20	46395392	rs144657351	C	T	intron variant	ELMO2	0.0642442	0.112374	0.0227633	4.93661	7.95e-07
20	46400619	rs145486144	A	G	intron variant	ELMO2	0.0641013	0.111045	0.0228086	4.86858	1.12e-06
20	46401435	rs143533611	T	C	intron variant	ELMO2	0.0647236	0.11362	0.0226964	5.00608	5.55e-07
20	46410924	rs376694845	A	C	upstream gene variant	ELMO2	0.064642	0.113988	0.0226866	5.02444	5.05e-07
20	46412194	rs117219625	G	A	intron variant,non coding transcript variant	-	0.064642	0.113988	0.0226866	5.02444	5.05e-07
20	46414185	rs399017	G	C	intron variant,non coding transcript variant	-	0.0646742	0.114514	0.0226871	5.04756	4.47e-07
20	46417554	rs140280986	A	G	intron variant,non coding transcript variant	-	0.0646994	0.114914	0.0226648	5.07017	3.97e-07
20	46421595	rs117463769	T	G	intron variant,non coding transcript variant	-	0.0704286	0.107538	0.0218983	4.9108	9.07e-07
20	46422551	rs147997698	G	A	intron variant,non coding transcript variant	-	0.0646637	0.115704	0.0226709	5.10361	3.33e-07
20	46424622	rs56666731	C	T	intron variant,non coding transcript variant	-	0.0646762	0.115313	0.022674	5.08569	3.66e-07
20	46424886	rs146905080	G	A	intron variant,non coding transcript variant	-	0.0646641	0.115689	0.022671	5.10294	3.34e-07
20	46432650	rs148508751	C	T	intron variant,non coding transcript variant	-	0.0646625	0.116597	0.0226647	5.14444	2.68e-07
20	46434653	rs146701639	A	G	intron variant,non coding transcript variant	-	0.0672626	0.110604	0.0223371	4.95157	7.36e-07
20	46436242	rs140695326	A	T	intron variant,non coding transcript variant	-	0.0680128	0.110931	0.0222001	4.99687	5.83e-07
20	46439870	rs138363948	C	G	intron variant,non coding transcript variant	-	0.0649332	0.113696	0.0226538	5.01885	5.2e-07
20	46445472	rs145949263	G	A	intron variant,non coding transcript variant	-	0.0647747	0.111081	0.0227093	4.89146	1e-06
22	24596299	rs5751901	T	C	upstream gene variant	LRRC75B	0.357847	0.107777	0.0118292	9.11105	8.16e-20
22	43048702	rs555778144	C	T	intron variant	TTLL1	0.00265864	0.432428	0.0974749	4.43631	9.15e-06
22	43085468	rs369042564	G	A	intron variant	TTLL1	0.00212943	0.482831	0.10721	4.5036	6.68e-06
22	48616090	rs141871355	C	T	intron variant	TAFA5	0.00299443	0.423389	0.0928904	4.55795	5.17e-06
*Chr, chromosome; Pos, position; EA, effect allele; RA, reference allele; EAF, effect allele frequency; SE, standard error; P, P-value

## Sheet: Additional File 3
Additional File 3. Genome-wide significant SNPs from FLI GWAS previously reported for BMI in the GWAS Catalog.
Chr	Pos	SNP	EA	RA	Function	Gene	EAF	Beta	SE	Z-score	P
2	27518370	rs780094	T	C	intron variant	GCKR	0.519075	-0.0939349	0.0114753	-8.18584	2.7e-16
2	27568688	rs4665383	C	G	synonymous variant	SPATA31H1	0.472404	0.0659521	0.0114779	5.74603	9.14e-09
4	45173674	rs13130484	C	T	intergenic variant	-	0.262481	0.0751321	0.0128907	5.82838	5.6e-09
6	50821065	rs3798519	A	C	intron variant	TFAP2B	0.219328	0.07706	0.0136858	5.63066	1.8e-08
7	73575060	rs11974409	A	G	intron variant	TBL2	0.0951232	-0.111892	0.0201302	-5.55845	2.72e-08
7	73612048	rs17145750	C	T	intron variant	MLXIPL	0.0996723	-0.11531	0.0196811	-5.85893	4.66e-09
7	78199623	rs3779273	G	A	intron variant	MAGI2	0.451253	-0.0659379	0.0115299	-5.71884	1.07e-08
7	78200451	rs1852006	G	A	intron variant	MAGI2	0.450902	-0.0650644	0.011539	-5.63868	1.71e-08
8	125465736	rs2001945	G	C	upstream gene variant	TRIB1AL	0.564083	-0.0745666	0.0115157	-6.47522	9.47e-11
8	125466108	rs2980853	A	C	upstream gene variant	TRIB1AL	0.55748	-0.0737372	0.0115044	-6.40945	1.46e-10
8	125467120	rs6982502	C	T	intron variant,non coding transcript variant	TRIB1AL	0.564073	-0.07432	0.011515	-6.45418	1.09e-10
11	116778201	rs964184	G	C	3 prime UTR variant	ZPR1	0.794989	-0.155959	0.0137306	-11.3585	6.73e-30
16	20237087	rs12599169	C	T	intron variant,non coding transcript variant	-	0.266123	-0.0748299	0.0131901	-5.67318	1.4e-08
16	20247110	rs12597682	C	A	intron variant,non coding transcript variant	-	0.266539	-0.0729044	0.0130906	-5.56921	2.56e-08
16	53765993	rs9928094	A	G	intron variant	FTO	0.172479	0.123822	0.0147119	8.41647	3.88e-17
16	53767042	rs1421085	T	C	intron variant	FTO	0.126603	0.162801	0.0165385	9.84373	7.3e-23
16	53768582	rs11642015	C	T	intron variant	FTO	0.126217	0.160773	0.016568	9.70383	2.9e-22
16	53769662	rs1558902	T	A	intron variant	FTO	0.126208	0.161679	0.0165635	9.76118	1.65e-22
16	53772541	rs56094641	A	G	intron variant	FTO	0.127416	0.164255	0.01652	9.94277	2.71e-23
16	53773586	rs16952522	C	G	intron variant	FTO	0.0863565	0.158023	0.0195062	8.10118	5.44e-16
16	53775211	rs55872725	C	T	intron variant	FTO	0.122146	0.163443	0.0167808	9.73988	2.04e-22
16	53775335	rs1121980	G	A	intron variant	FTO	0.166355	0.127141	0.014908	8.52838	1.48e-17
16	53776634	rs7187250	C	A	intron variant	FTO	0.122029	0.164193	0.0167903	9.77903	1.39e-22
16	53776774	rs7193144	T	C	intron variant	FTO	0.123613	0.168568	0.0166814	10.1052	5.24e-24
16	53777876	rs62033400	A	G	intron variant	FTO	0.12296	0.167045	0.0167265	9.9868	1.74e-23
16	53779455	rs17817449	T	G	intron variant	FTO	0.122627	0.163752	0.0167559	9.77281	1.47e-22
16	53779538	rs8043757	A	T	intron variant	FTO	0.122634	0.162889	0.0167583	9.71989	2.48e-22
16	53782363	rs8050136	C	A	intron variant	FTO	0.122476	0.163434	0.0167685	9.74652	1.91e-22
16	53784548	rs3751812	G	T	intron variant	FTO	0.122545	0.164582	0.0167623	9.81858	9.37e-23
16	53785257	rs9936385	T	C	intron variant	FTO	0.122718	0.165311	0.0167461	9.87158	5.53e-23
16	53786591	rs9926289	G	A	intron variant	FTO	0.122758	0.164621	0.0167469	9.82995	8.37e-23
16	53786615	rs9939609	T	A	intron variant	FTO	0.122727	0.165394	0.0167456	9.87684	5.25e-23
16	53787703	rs7202116	A	G	intron variant	FTO	0.122744	0.16581	0.0167358	9.90747	3.86e-23
16	53790095	rs11646715	G	A	intron variant	FTO	0.24421	0.0900264	0.0131903	6.8252	8.78e-12
16	53791576	rs9941349	C	T	intron variant	FTO	0.167136	0.127773	0.0148903	8.58098	9.41e-18
16	53794154	rs17817964	C	T	intron variant	FTO	0.139596	0.157138	0.0159231	9.86859	5.7e-23
16	53806613	rs12149574	C	G	intron variant	FTO	0.134575	0.154	0.0161706	9.52349	1.67e-21
16	53808996	rs12149832	G	A	intron variant	FTO	0.130177	0.149038	0.0163949	9.09052	9.86e-20
16	53809936	rs75582195	G	A	intron variant	FTO	0.0936923	0.137561	0.0189233	7.26936	3.61e-13
17	67981016	rs4790941	G	A	intron variant	BPTF	0.673202	0.0715829	0.0124064	5.76981	7.94e-09
17	67986827	rs62086046	C	T	downstream gene variant	BPTF	0.672301	0.072448	0.0124122	5.83683	5.32e-09
19	44888997	rs6857	C	T	upstream gene variant	TOMM40	0.0829768	0.113567	0.0201297	5.64178	1.68e-08
19	44892362	rs2075650	A	G	intron variant	TOMM40	0.0832306	0.113874	0.0200974	5.66612	1.46e-08
19	45655215	rs12972158	C	T	downstream gene variant	RN7SL836P	0.0566301	0.13297	0.0239185	5.55928	2.71e-08
*Chr, chromosome; Pos, position; EA, effect allele; RA, reference allele; EAF, effect allele frequency; SE, standard error; P, P-value

## Sheet: Additional File 4
Additional File 4. Genome-wide significant SNPs from FLI GWAS previously reported for HDL-C in the GWAS Catalog.
Chr	Pos	SNP	EA	RA	Function	Gene	EAF	Beta	SE	Z-score	P
19	44912456	rs10414043	G	A	upstream gene variant	APOC1	0.0909107	0.113842	0.0193419	5.88578	3.96e-09
11	116786072	rs10750096	C	A	intron variant	ZPR1	0.795033	-0.157487	0.0137332	-11.4676	1.92e-30
16	53771295	rs11075985	C	A	intron variant	FTO	0.172654	0.124869	0.0146984	8.49544	1.97e-17
11	116746524	rs11216126	A	C	downstream gene variant	BUD13	0.254811	-0.0922223	0.0133449	-6.91069	4.82e-12
11	116746524	rs11216126	A	C	downstream gene variant	BUD13	0.254811	-0.0922223	0.0133449	-6.91069	4.82e-12
11	116746524	rs11216126	A	C	downstream gene variant	BUD13	0.254811	-0.0922223	0.0133449	-6.91069	4.82e-12
16	53775335	rs1121980	G	A	intron variant	FTO	0.166355	0.127141	0.014908	8.52838	1.48e-17
16	53775335	rs1121980	G	A	intron variant	FTO	0.166355	0.127141	0.014908	8.52838	1.48e-17
16	53775335	rs1121980	G	A	intron variant	FTO	0.166355	0.127141	0.014908	8.52838	1.48e-17
16	53768582	rs11642015	C	T	intron variant	FTO	0.126217	0.160773	0.016568	9.70383	2.9e-22
16	53768582	rs11642015	C	T	intron variant	FTO	0.126217	0.160773	0.016568	9.70383	2.9e-22
7	73602675	rs13226650	A	G	intron variant	MLXIPL	0.0975531	-0.115602	0.0199403	-5.7974	6.74e-09
7	73602675	rs13226650	A	G	intron variant	MLXIPL	0.0975531	-0.115602	0.0199403	-5.7974	6.74e-09
7	73602675	rs13226650	A	G	intron variant	MLXIPL	0.0975531	-0.115602	0.0199403	-5.7974	6.74e-09
7	73602675	rs13226650	A	G	intron variant	MLXIPL	0.0975531	-0.115602	0.0199403	-5.7974	6.74e-09
7	73556901	rs13233571	C	T	intron variant	BCL7B	0.0952383	-0.10976	0.0200939	-5.46237	4.7e-08
7	73611645	rs13234131	A	G	intron variant	MLXIPL	0.0992997	-0.115022	0.0197123	-5.83503	5.38e-09
19	44923535	rs141622900	G	A	downstream gene variant	APOC1	0.0739127	0.122407	0.0212181	5.76897	7.98e-09
19	44923535	rs141622900	G	A	downstream gene variant	APOC1	0.0739127	0.122407	0.0212181	5.76897	7.98e-09
19	44923535	rs141622900	G	A	downstream gene variant	APOC1	0.0739127	0.122407	0.0212181	5.76897	7.98e-09
16	53767042	rs1421085	T	C	intron variant	FTO	0.126603	0.162801	0.0165385	9.84373	7.3e-23
11	116736721	rs1558861	C	T	intron variant,non coding transcript variant	-	0.794304	-0.155038	0.0137128	-11.3061	1.22e-29
16	53769662	rs1558902	T	A	intron variant	FTO	0.126208	0.161679	0.0165635	9.76118	1.65e-22
7	73568544	rs17145738	C	T	3 prime UTR variant	TBL2	0.0953106	-0.111924	0.0201029	-5.56754	2.58e-08
7	73568544	rs17145738	C	T	3 prime UTR variant	TBL2	0.0953106	-0.111924	0.0201029	-5.56754	2.58e-08
7	73568544	rs17145738	C	T	3 prime UTR variant	TBL2	0.0953106	-0.111924	0.0201029	-5.56754	2.58e-08
7	73568544	rs17145738	C	T	3 prime UTR variant	TBL2	0.0953106	-0.111924	0.0201029	-5.56754	2.58e-08
7	73568544	rs17145738	C	T	3 prime UTR variant	TBL2	0.0953106	-0.111924	0.0201029	-5.56754	2.58e-08
7	73568544	rs17145738	C	T	3 prime UTR variant	TBL2	0.0953106	-0.111924	0.0201029	-5.56754	2.58e-08
7	73612048	rs17145750	C	T	intron variant	MLXIPL	0.0996723	-0.11531	0.0196811	-5.85893	4.66e-09
7	73612048	rs17145750	C	T	intron variant	MLXIPL	0.0996723	-0.11531	0.0196811	-5.85893	4.66e-09
7	73612048	rs17145750	C	T	intron variant	MLXIPL	0.0996723	-0.11531	0.0196811	-5.85893	4.66e-09
16	53779455	rs17817449	T	G	intron variant	FTO	0.122627	0.163752	0.0167559	9.77281	1.47e-22
11	116753987	rs180326	G	T	intron variant	BUD13	0.794566	-0.158792	0.0137104	-11.5818	5.09e-31
11	116741111	rs180349	A	T	intron variant,non coding transcript variant	-	0.793894	-0.156835	0.0137116	-11.4381	2.7e-30
8	125465736	rs2001945	G	C	upstream gene variant	TRIB1AL	0.564083	-0.0745666	0.0115157	-6.47522	9.47e-11
11	116782580	rs2075290	C	T	intron variant	ZPR1	0.776998	-0.141925	0.013394	-10.5962	3.1e-26
11	116782580	rs2075290	C	T	intron variant	ZPR1	0.776998	-0.141925	0.013394	-10.5962	3.1e-26
11	116782580	rs2075290	C	T	intron variant	ZPR1	0.776998	-0.141925	0.013394	-10.5962	3.1e-26
11	116782580	rs2075290	C	T	intron variant	ZPR1	0.776998	-0.141925	0.013394	-10.5962	3.1e-26
11	116782580	rs2075290	C	T	intron variant	ZPR1	0.776998	-0.141925	0.013394	-10.5962	3.1e-26
11	116782580	rs2075290	C	T	intron variant	ZPR1	0.776998	-0.141925	0.013394	-10.5962	3.1e-26
19	44892362	rs2075650	A	G	intron variant	TOMM40	0.0832306	0.113874	0.0200974	5.66612	1.46e-08
19	44892362	rs2075650	A	G	intron variant	TOMM40	0.0832306	0.113874	0.0200974	5.66612	1.46e-08
19	44892362	rs2075650	A	G	intron variant	TOMM40	0.0832306	0.113874	0.0200974	5.66612	1.46e-08
19	44892362	rs2075650	A	G	intron variant	TOMM40	0.0832306	0.113874	0.0200974	5.66612	1.46e-08
11	116776891	rs2160669	C	T	3 prime UTR variant	ZPR1	0.795462	-0.155417	0.0137443	-11.3078	1.2e-29
11	116776891	rs2160669	C	T	3 prime UTR variant	ZPR1	0.795462	-0.155417	0.0137443	-11.3078	1.2e-29
8	125472284	rs2954026	T	G	intron variant,non coding transcript variant	TRIB1AL	0.701407	-0.0800161	0.0123736	-6.4667	1e-10
8	125472284	rs2954026	T	G	intron variant,non coding transcript variant	TRIB1AL	0.701407	-0.0800161	0.0123736	-6.4667	1e-10
8	125481150	rs2954032	A	G	intron variant,non coding transcript variant	TRIB1AL	0.701646	-0.0811905	0.0123909	-6.55244	5.66e-11
8	125495147	rs2954038	C	A	intron variant,non coding transcript variant	TRIB1AL	0.717845	-0.091709	0.0125763	-7.29218	3.05e-13
8	125495147	rs2954038	C	A	intron variant,non coding transcript variant	TRIB1AL	0.717845	-0.091709	0.0125763	-7.29218	3.05e-13
8	125495147	rs2954038	C	A	intron variant,non coding transcript variant	TRIB1AL	0.717845	-0.091709	0.0125763	-7.29218	3.05e-13
8	125495147	rs2954038	C	A	intron variant,non coding transcript variant	TRIB1AL	0.717845	-0.091709	0.0125763	-7.29218	3.05e-13
8	125495147	rs2954038	C	A	intron variant,non coding transcript variant	TRIB1AL	0.717845	-0.091709	0.0125763	-7.29218	3.05e-13
8	125466108	rs2980853	A	C	upstream gene variant	TRIB1AL	0.55748	-0.0737372	0.0115044	-6.40945	1.46e-10
8	125466108	rs2980853	A	C	upstream gene variant	TRIB1AL	0.55748	-0.0737372	0.0115044	-6.40945	1.46e-10
8	125469452	rs2980876	C	T	intron variant,non coding transcript variant	TRIB1AL	0.701902	-0.0800057	0.0123785	-6.4633	1.02e-10
8	125495066	rs2980888	T	C	intron variant,non coding transcript variant	TRIB1AL	0.718005	-0.0919513	0.0125803	-7.30918	2.69e-13
8	125495066	rs2980888	T	C	intron variant,non coding transcript variant	TRIB1AL	0.718005	-0.0919513	0.0125803	-7.30918	2.69e-13
8	125495066	rs2980888	T	C	intron variant,non coding transcript variant	TRIB1AL	0.718005	-0.0919513	0.0125803	-7.30918	2.69e-13
8	125495066	rs2980888	T	C	intron variant,non coding transcript variant	TRIB1AL	0.718005	-0.0919513	0.0125803	-7.30918	2.69e-13
8	125495066	rs2980888	T	C	intron variant,non coding transcript variant	TRIB1AL	0.718005	-0.0919513	0.0125803	-7.30918	2.69e-13
8	125495066	rs2980888	T	C	intron variant,non coding transcript variant	TRIB1AL	0.718005	-0.0919513	0.0125803	-7.30918	2.69e-13
8	125495066	rs2980888	T	C	intron variant,non coding transcript variant	TRIB1AL	0.718005	-0.0919513	0.0125803	-7.30918	2.69e-13
8	125495066	rs2980888	T	C	intron variant,non coding transcript variant	TRIB1AL	0.718005	-0.0919513	0.0125803	-7.30918	2.69e-13
8	125495066	rs2980888	T	C	intron variant,non coding transcript variant	TRIB1AL	0.718005	-0.0919513	0.0125803	-7.30918	2.69e-13
8	125495066	rs2980888	T	C	intron variant,non coding transcript variant	TRIB1AL	0.718005	-0.0919513	0.0125803	-7.30918	2.69e-13
8	125495066	rs2980888	T	C	intron variant,non coding transcript variant	TRIB1AL	0.718005	-0.0919513	0.0125803	-7.30918	2.69e-13
8	125495066	rs2980888	T	C	intron variant,non coding transcript variant	TRIB1AL	0.718005	-0.0919513	0.0125803	-7.30918	2.69e-13
8	125495066	rs2980888	T	C	intron variant,non coding transcript variant	TRIB1AL	0.718005	-0.0919513	0.0125803	-7.30918	2.69e-13
8	19961928	rs326	A	G	intron variant	LPL	0.203706	-0.0805545	0.0144744	-5.56532	2.62e-08
8	19961928	rs326	A	G	intron variant	LPL	0.203706	-0.0805545	0.0144744	-5.56532	2.62e-08
8	19961928	rs326	A	G	intron variant	LPL	0.203706	-0.0805545	0.0144744	-5.56532	2.62e-08
8	19961928	rs326	A	G	intron variant	LPL	0.203706	-0.0805545	0.0144744	-5.56532	2.62e-08
8	19961928	rs326	A	G	intron variant	LPL	0.203706	-0.0805545	0.0144744	-5.56532	2.62e-08
8	19961928	rs326	A	G	intron variant	LPL	0.203706	-0.0805545	0.0144744	-5.56532	2.62e-08
8	19961928	rs326	A	G	intron variant	LPL	0.203706	-0.0805545	0.0144744	-5.56532	2.62e-08
8	19961928	rs326	A	G	intron variant	LPL	0.203706	-0.0805545	0.0144744	-5.56532	2.62e-08
19	44884873	rs34342646	G	A	intron variant	NECTIN2	0.0813412	0.123352	0.0203097	6.07357	1.25e-09
11	116786951	rs3741297	C	T	intron variant	ZPR1	0.0667609	0.257607	0.0213897	12.0435	2.1e-33
11	116786951	rs3741297	C	T	intron variant	ZPR1	0.0667609	0.257607	0.0213897	12.0435	2.1e-33
11	116786845	rs3741298	C	T	intron variant	ZPR1	0.635599	-0.102832	0.0117826	-8.72749	2.6e-18
11	116786845	rs3741298	C	T	intron variant	ZPR1	0.635599	-0.102832	0.0117826	-8.72749	2.6e-18
11	116786845	rs3741298	C	T	intron variant	ZPR1	0.635599	-0.102832	0.0117826	-8.72749	2.6e-18
11	116786845	rs3741298	C	T	intron variant	ZPR1	0.635599	-0.102832	0.0117826	-8.72749	2.6e-18
16	53784548	rs3751812	G	T	intron variant	FTO	0.122545	0.164582	0.0167623	9.81858	9.37e-23
7	73606007	rs3812316	C	G	missense variant	MLXIPL	0.0861878	-0.141905	0.0212154	-6.68876	2.25e-11
7	73606007	rs3812316	C	G	missense variant	MLXIPL	0.0861878	-0.141905	0.0212154	-6.68876	2.25e-11
7	73606007	rs3812316	C	G	missense variant	MLXIPL	0.0861878	-0.141905	0.0212154	-6.68876	2.25e-11
7	73606007	rs3812316	C	G	missense variant	MLXIPL	0.0861878	-0.141905	0.0212154	-6.68876	2.25e-11
7	73606007	rs3812316	C	G	missense variant	MLXIPL	0.0861878	-0.141905	0.0212154	-6.68876	2.25e-11
7	73606007	rs3812316	C	G	missense variant	MLXIPL	0.0861878	-0.141905	0.0212154	-6.68876	2.25e-11
7	73606007	rs3812316	C	G	missense variant	MLXIPL	0.0861878	-0.141905	0.0212154	-6.68876	2.25e-11
7	73606007	rs3812316	C	G	missense variant	MLXIPL	0.0861878	-0.141905	0.0212154	-6.68876	2.25e-11
7	73606007	rs3812316	C	G	missense variant	MLXIPL	0.0861878	-0.141905	0.0212154	-6.68876	2.25e-11
7	73606007	rs3812316	C	G	missense variant	MLXIPL	0.0861878	-0.141905	0.0212154	-6.68876	2.25e-11
7	73606007	rs3812316	C	G	missense variant	MLXIPL	0.0861878	-0.141905	0.0212154	-6.68876	2.25e-11
8	125472034	rs4336630	T	G	intron variant,non coding transcript variant	TRIB1AL	0.694618	-0.0785307	0.0122978	-6.38573	1.71e-10
8	125472034	rs4336630	T	G	intron variant,non coding transcript variant	TRIB1AL	0.694618	-0.0785307	0.0122978	-6.38573	1.71e-10
19	44913484	rs438811	C	T	upstream gene variant	APOC1	0.174766	0.134661	0.0146803	9.1729	4.6e-20
19	44913484	rs438811	C	T	upstream gene variant	APOC1	0.174766	0.134661	0.0146803	9.1729	4.6e-20
19	44913484	rs438811	C	T	upstream gene variant	APOC1	0.174766	0.134661	0.0146803	9.1729	4.6e-20
19	44913484	rs438811	C	T	upstream gene variant	APOC1	0.174766	0.134661	0.0146803	9.1729	4.6e-20
19	44913484	rs438811	C	T	upstream gene variant	APOC1	0.174766	0.134661	0.0146803	9.1729	4.6e-20
19	44913484	rs438811	C	T	upstream gene variant	APOC1	0.174766	0.134661	0.0146803	9.1729	4.6e-20
19	44913484	rs438811	C	T	upstream gene variant	APOC1	0.174766	0.134661	0.0146803	9.1729	4.6e-20
19	44911194	rs439401	T	C	upstream gene variant	APOC1	0.407017	0.0832076	0.0116095	7.1672	7.65e-13
19	44911194	rs439401	T	C	upstream gene variant	APOC1	0.407017	0.0832076	0.0116095	7.1672	7.65e-13
19	44911194	rs439401	T	C	upstream gene variant	APOC1	0.407017	0.0832076	0.0116095	7.1672	7.65e-13
19	44912383	rs445925	G	A	upstream gene variant	APOC1	0.083599	0.128437	0.019975	6.42989	1.28e-10
19	44912921	rs483082	G	T	upstream gene variant	APOC1	0.174725	0.133935	0.0146813	9.12284	7.32e-20
8	125468125	rs4871603	C	T	intron variant,non coding transcript variant	TRIB1AL	0.695256	-0.0784112	0.0123053	-6.37216	1.86e-10
8	125468125	rs4871603	C	T	intron variant,non coding transcript variant	TRIB1AL	0.695256	-0.0784112	0.0123053	-6.37216	1.86e-10
8	125468125	rs4871603	C	T	intron variant,non coding transcript variant	TRIB1AL	0.695256	-0.0784112	0.0123053	-6.37216	1.86e-10
19	44915533	rs5117	T	C	intron variant	APOC1	0.169709	0.134665	0.0149058	9.03435	1.65e-19
19	44915533	rs5117	T	C	intron variant	APOC1	0.169709	0.134665	0.0149058	9.03435	1.65e-19
16	53772541	rs56094641	A	G	intron variant	FTO	0.127416	0.164255	0.01652	9.94277	2.71e-23
16	53772541	rs56094641	A	G	intron variant	FTO	0.127416	0.164255	0.01652	9.94277	2.71e-23
7	73605645	rs61010704	A	G	intron variant	MLXIPL	0.086174	-0.142287	0.0212257	-6.70353	2.03e-11
11	116769521	rs6589565	A	G	downstream gene variant	ZPR1	0.796814	-0.160256	0.0137787	-11.6307	2.88e-31
11	116769521	rs6589565	A	G	downstream gene variant	ZPR1	0.796814	-0.160256	0.0137787	-11.6307	2.88e-31
11	116781707	rs6589566	G	A	intron variant	ZPR1	0.795075	-0.156803	0.0137335	-11.4175	3.42e-30
11	116781707	rs6589566	G	A	intron variant	ZPR1	0.795075	-0.156803	0.0137335	-11.4175	3.42e-30
11	116792991	rs662799	G	A	upstream gene variant	ZPR1	0.725505	-0.215052	0.0124757	-17.2376	1.39e-66
11	116792991	rs662799	G	A	upstream gene variant	ZPR1	0.725505	-0.215052	0.0124757	-17.2376	1.39e-66
11	116792991	rs662799	G	A	upstream gene variant	ZPR1	0.725505	-0.215052	0.0124757	-17.2376	1.39e-66
11	116792991	rs662799	G	A	upstream gene variant	ZPR1	0.725505	-0.215052	0.0124757	-17.2376	1.39e-66
11	116792991	rs662799	G	A	upstream gene variant	ZPR1	0.725505	-0.215052	0.0124757	-17.2376	1.39e-66
11	116792991	rs662799	G	A	upstream gene variant	ZPR1	0.725505	-0.215052	0.0124757	-17.2376	1.39e-66
11	116792991	rs662799	G	A	upstream gene variant	ZPR1	0.725505	-0.215052	0.0124757	-17.2376	1.39e-66
11	116792991	rs662799	G	A	upstream gene variant	ZPR1	0.725505	-0.215052	0.0124757	-17.2376	1.39e-66
11	116792991	rs662799	G	A	upstream gene variant	ZPR1	0.725505	-0.215052	0.0124757	-17.2376	1.39e-66
11	116792991	rs662799	G	A	upstream gene variant	ZPR1	0.725505	-0.215052	0.0124757	-17.2376	1.39e-66
11	116792991	rs662799	G	A	upstream gene variant	ZPR1	0.725505	-0.215052	0.0124757	-17.2376	1.39e-66
11	116792991	rs662799	G	A	upstream gene variant	ZPR1	0.725505	-0.215052	0.0124757	-17.2376	1.39e-66
19	44888997	rs6857	C	T	upstream gene variant	TOMM40	0.0829768	0.113567	0.0201297	5.64178	1.68e-08
19	44912678	rs7256200	G	T	upstream gene variant	APOC1	0.0911022	0.114763	0.0193339	5.93587	2.92e-09
19	44912678	rs7256200	G	T	upstream gene variant	APOC1	0.0911022	0.114763	0.0193339	5.93587	2.92e-09
19	44912678	rs7256200	G	T	upstream gene variant	APOC1	0.0911022	0.114763	0.0193339	5.93587	2.92e-09
19	44912678	rs7256200	G	T	upstream gene variant	APOC1	0.0911022	0.114763	0.0193339	5.93587	2.92e-09
11	116715567	rs7350481	T	C	intergenic variant	-	0.76256	-0.1691	0.013078	-12.9301	3.04e-38
11	116715567	rs7350481	T	C	intergenic variant	-	0.76256	-0.1691	0.013078	-12.9301	3.04e-38
11	116715567	rs7350481	T	C	intergenic variant	-	0.76256	-0.1691	0.013078	-12.9301	3.04e-38
11	116781775	rs7483863	A	G	intron variant	ZPR1	0.795075	-0.156803	0.0137335	-11.4175	3.42e-30
11	116779090	rs75198898	G	A	intron variant	ZPR1	0.0678343	0.252575	0.021284	11.8669	1.76e-32
11	116779090	rs75198898	G	A	intron variant	ZPR1	0.0678343	0.252575	0.021284	11.8669	1.76e-32
7	73631153	rs7784668	T	C	intergenic variant	-	0.13863	-0.0951358	0.0170916	-5.56624	2.6e-08
2	27519736	rs780093	T	C	intron variant	GCKR	0.516328	-0.0926188	0.0114814	-8.06689	7.21e-16
2	27519736	rs780093	T	C	intron variant	GCKR	0.516328	-0.0926188	0.0114814	-8.06689	7.21e-16
2	27519736	rs780093	T	C	intron variant	GCKR	0.516328	-0.0926188	0.0114814	-8.06689	7.21e-16
2	27519736	rs780093	T	C	intron variant	GCKR	0.516328	-0.0926188	0.0114814	-8.06689	7.21e-16
2	27518370	rs780094	T	C	intron variant	GCKR	0.519075	-0.0939349	0.0114753	-8.18584	2.7e-16
2	27518370	rs780094	T	C	intron variant	GCKR	0.519075	-0.0939349	0.0114753	-8.18584	2.7e-16
2	27518370	rs780094	T	C	intron variant	GCKR	0.519075	-0.0939349	0.0114753	-8.18584	2.7e-16
2	27518370	rs780094	T	C	intron variant	GCKR	0.519075	-0.0939349	0.0114753	-8.18584	2.7e-16
2	27518370	rs780094	T	C	intron variant	GCKR	0.519075	-0.0939349	0.0114753	-8.18584	2.7e-16
2	27518370	rs780094	T	C	intron variant	GCKR	0.519075	-0.0939349	0.0114753	-8.18584	2.7e-16
7	73598455	rs79624003	A	G	intron variant	MLXIPL	0.097781	-0.116873	0.0199072	-5.87089	4.33e-09
7	73598455	rs79624003	A	G	intron variant	MLXIPL	0.097781	-0.116873	0.0199072	-5.87089	4.33e-09
7	73598455	rs79624003	A	G	intron variant	MLXIPL	0.097781	-0.116873	0.0199072	-5.87089	4.33e-09
7	73598455	rs79624003	A	G	intron variant	MLXIPL	0.097781	-0.116873	0.0199072	-5.87089	4.33e-09
7	73598455	rs79624003	A	G	intron variant	MLXIPL	0.097781	-0.116873	0.0199072	-5.87089	4.33e-09
7	73598455	rs79624003	A	G	intron variant	MLXIPL	0.097781	-0.116873	0.0199072	-5.87089	4.33e-09
7	73598455	rs79624003	A	G	intron variant	MLXIPL	0.097781	-0.116873	0.0199072	-5.87089	4.33e-09
7	73598455	rs79624003	A	G	intron variant	MLXIPL	0.097781	-0.116873	0.0199072	-5.87089	4.33e-09
7	73598455	rs79624003	A	G	intron variant	MLXIPL	0.097781	-0.116873	0.0199072	-5.87089	4.33e-09
7	73598455	rs79624003	A	G	intron variant	MLXIPL	0.097781	-0.116873	0.0199072	-5.87089	4.33e-09
7	73598455	rs79624003	A	G	intron variant	MLXIPL	0.097781	-0.116873	0.0199072	-5.87089	4.33e-09
11	116741017	rs9326246	C	G	intron variant,non coding transcript variant	-	0.794356	-0.157504	0.0137215	-11.4786	1.69e-30
11	116741017	rs9326246	C	G	intron variant,non coding transcript variant	-	0.794356	-0.157504	0.0137215	-11.4786	1.69e-30
11	116778201	rs964184	G	C	3 prime UTR variant	ZPR1	0.794989	-0.155959	0.0137306	-11.3585	6.73e-30
11	116778201	rs964184	G	C	3 prime UTR variant	ZPR1	0.794989	-0.155959	0.0137306	-11.3585	6.73e-30
11	116778201	rs964184	G	C	3 prime UTR variant	ZPR1	0.794989	-0.155959	0.0137306	-11.3585	6.73e-30
11	116778201	rs964184	G	C	3 prime UTR variant	ZPR1	0.794989	-0.155959	0.0137306	-11.3585	6.73e-30
11	116778201	rs964184	G	C	3 prime UTR variant	ZPR1	0.794989	-0.155959	0.0137306	-11.3585	6.73e-30
11	116778201	rs964184	G	C	3 prime UTR variant	ZPR1	0.794989	-0.155959	0.0137306	-11.3585	6.73e-30
11	116778201	rs964184	G	C	3 prime UTR variant	ZPR1	0.794989	-0.155959	0.0137306	-11.3585	6.73e-30
11	116778201	rs964184	G	C	3 prime UTR variant	ZPR1	0.794989	-0.155959	0.0137306	-11.3585	6.73e-30
11	116778201	rs964184	G	C	3 prime UTR variant	ZPR1	0.794989	-0.155959	0.0137306	-11.3585	6.73e-30
11	116778201	rs964184	G	C	3 prime UTR variant	ZPR1	0.794989	-0.155959	0.0137306	-11.3585	6.73e-30
11	116778201	rs964184	G	C	3 prime UTR variant	ZPR1	0.794989	-0.155959	0.0137306	-11.3585	6.73e-30
11	116778201	rs964184	G	C	3 prime UTR variant	ZPR1	0.794989	-0.155959	0.0137306	-11.3585	6.73e-30
11	116778201	rs964184	G	C	3 prime UTR variant	ZPR1	0.794989	-0.155959	0.0137306	-11.3585	6.73e-30
11	116778201	rs964184	G	C	3 prime UTR variant	ZPR1	0.794989	-0.155959	0.0137306	-11.3585	6.73e-30
11	116778201	rs964184	G	C	3 prime UTR variant	ZPR1	0.794989	-0.155959	0.0137306	-11.3585	6.73e-30
11	116778201	rs964184	G	C	3 prime UTR variant	ZPR1	0.794989	-0.155959	0.0137306	-11.3585	6.73e-30
11	116778201	rs964184	G	C	3 prime UTR variant	ZPR1	0.794989	-0.155959	0.0137306	-11.3585	6.73e-30
11	116778201	rs964184	G	C	3 prime UTR variant	ZPR1	0.794989	-0.155959	0.0137306	-11.3585	6.73e-30
11	116778201	rs964184	G	C	3 prime UTR variant	ZPR1	0.794989	-0.155959	0.0137306	-11.3585	6.73e-30
11	116778201	rs964184	G	C	3 prime UTR variant	ZPR1	0.794989	-0.155959	0.0137306	-11.3585	6.73e-30
11	116778201	rs964184	G	C	3 prime UTR variant	ZPR1	0.794989	-0.155959	0.0137306	-11.3585	6.73e-30
11	116778201	rs964184	G	C	3 prime UTR variant	ZPR1	0.794989	-0.155959	0.0137306	-11.3585	6.73e-30
11	116778201	rs964184	G	C	3 prime UTR variant	ZPR1	0.794989	-0.155959	0.0137306	-11.3585	6.73e-30
11	116778201	rs964184	G	C	3 prime UTR variant	ZPR1	0.794989	-0.155959	0.0137306	-11.3585	6.73e-30
11	116778201	rs964184	G	C	3 prime UTR variant	ZPR1	0.794989	-0.155959	0.0137306	-11.3585	6.73e-30
11	116778201	rs964184	G	C	3 prime UTR variant	ZPR1	0.794989	-0.155959	0.0137306	-11.3585	6.73e-30
11	116778201	rs964184	G	C	3 prime UTR variant	ZPR1	0.794989	-0.155959	0.0137306	-11.3585	6.73e-30
11	116778201	rs964184	G	C	3 prime UTR variant	ZPR1	0.794989	-0.155959	0.0137306	-11.3585	6.73e-30
11	116778201	rs964184	G	C	3 prime UTR variant	ZPR1	0.794989	-0.155959	0.0137306	-11.3585	6.73e-30
11	116778201	rs964184	G	C	3 prime UTR variant	ZPR1	0.794989	-0.155959	0.0137306	-11.3585	6.73e-30
11	116778201	rs964184	G	C	3 prime UTR variant	ZPR1	0.794989	-0.155959	0.0137306	-11.3585	6.73e-30
11	116778201	rs964184	G	C	3 prime UTR variant	ZPR1	0.794989	-0.155959	0.0137306	-11.3585	6.73e-30
11	116778201	rs964184	G	C	3 prime UTR variant	ZPR1	0.794989	-0.155959	0.0137306	-11.3585	6.73e-30
11	116778201	rs964184	G	C	3 prime UTR variant	ZPR1	0.794989	-0.155959	0.0137306	-11.3585	6.73e-30
11	116778201	rs964184	G	C	3 prime UTR variant	ZPR1	0.794989	-0.155959	0.0137306	-11.3585	6.73e-30
11	116778201	rs964184	G	C	3 prime UTR variant	ZPR1	0.794989	-0.155959	0.0137306	-11.3585	6.73e-30
11	116778201	rs964184	G	C	3 prime UTR variant	ZPR1	0.794989	-0.155959	0.0137306	-11.3585	6.73e-30
11	116778201	rs964184	G	C	3 prime UTR variant	ZPR1	0.794989	-0.155959	0.0137306	-11.3585	6.73e-30
11	116778201	rs964184	G	C	3 prime UTR variant	ZPR1	0.794989	-0.155959	0.0137306	-11.3585	6.73e-30
11	116778201	rs964184	G	C	3 prime UTR variant	ZPR1	0.794989	-0.155959	0.0137306	-11.3585	6.73e-30
11	116778201	rs964184	G	C	3 prime UTR variant	ZPR1	0.794989	-0.155959	0.0137306	-11.3585	6.73e-30
11	116778201	rs964184	G	C	3 prime UTR variant	ZPR1	0.794989	-0.155959	0.0137306	-11.3585	6.73e-30
11	116778201	rs964184	G	C	3 prime UTR variant	ZPR1	0.794989	-0.155959	0.0137306	-11.3585	6.73e-30
11	116778201	rs964184	G	C	3 prime UTR variant	ZPR1	0.794989	-0.155959	0.0137306	-11.3585	6.73e-30
11	116778201	rs964184	G	C	3 prime UTR variant	ZPR1	0.794989	-0.155959	0.0137306	-11.3585	6.73e-30
11	116778201	rs964184	G	C	3 prime UTR variant	ZPR1	0.794989	-0.155959	0.0137306	-11.3585	6.73e-30
11	116778201	rs964184	G	C	3 prime UTR variant	ZPR1	0.794989	-0.155959	0.0137306	-11.3585	6.73e-30
11	116778201	rs964184	G	C	3 prime UTR variant	ZPR1	0.794989	-0.155959	0.0137306	-11.3585	6.73e-30
11	116778201	rs964184	G	C	3 prime UTR variant	ZPR1	0.794989	-0.155959	0.0137306	-11.3585	6.73e-30
11	116778201	rs964184	G	C	3 prime UTR variant	ZPR1	0.794989	-0.155959	0.0137306	-11.3585	6.73e-30
11	116778201	rs964184	G	C	3 prime UTR variant	ZPR1	0.794989	-0.155959	0.0137306	-11.3585	6.73e-30
11	116778201	rs964184	G	C	3 prime UTR variant	ZPR1	0.794989	-0.155959	0.0137306	-11.3585	6.73e-30
11	116778201	rs964184	G	C	3 prime UTR variant	ZPR1	0.794989	-0.155959	0.0137306	-11.3585	6.73e-30
11	116778201	rs964184	G	C	3 prime UTR variant	ZPR1	0.794989	-0.155959	0.0137306	-11.3585	6.73e-30
11	116778201	rs964184	G	C	3 prime UTR variant	ZPR1	0.794989	-0.155959	0.0137306	-11.3585	6.73e-30
11	116778201	rs964184	G	C	3 prime UTR variant	ZPR1	0.794989	-0.155959	0.0137306	-11.3585	6.73e-30
11	116778201	rs964184	G	C	3 prime UTR variant	ZPR1	0.794989	-0.155959	0.0137306	-11.3585	6.73e-30
11	116778201	rs964184	G	C	3 prime UTR variant	ZPR1	0.794989	-0.155959	0.0137306	-11.3585	6.73e-30
11	116778201	rs964184	G	C	3 prime UTR variant	ZPR1	0.794989	-0.155959	0.0137306	-11.3585	6.73e-30
11	116778201	rs964184	G	C	3 prime UTR variant	ZPR1	0.794989	-0.155959	0.0137306	-11.3585	6.73e-30
11	116778201	rs964184	G	C	3 prime UTR variant	ZPR1	0.794989	-0.155959	0.0137306	-11.3585	6.73e-30
11	116778201	rs964184	G	C	3 prime UTR variant	ZPR1	0.794989	-0.155959	0.0137306	-11.3585	6.73e-30
11	116778201	rs964184	G	C	3 prime UTR variant	ZPR1	0.794989	-0.155959	0.0137306	-11.3585	6.73e-30
11	116778201	rs964184	G	C	3 prime UTR variant	ZPR1	0.794989	-0.155959	0.0137306	-11.3585	6.73e-30
11	116778201	rs964184	G	C	3 prime UTR variant	ZPR1	0.794989	-0.155959	0.0137306	-11.3585	6.73e-30
11	116778201	rs964184	G	C	3 prime UTR variant	ZPR1	0.794989	-0.155959	0.0137306	-11.3585	6.73e-30
11	116778201	rs964184	G	C	3 prime UTR variant	ZPR1	0.794989	-0.155959	0.0137306	-11.3585	6.73e-30
11	116778201	rs964184	G	C	3 prime UTR variant	ZPR1	0.794989	-0.155959	0.0137306	-11.3585	6.73e-30
11	116778201	rs964184	G	C	3 prime UTR variant	ZPR1	0.794989	-0.155959	0.0137306	-11.3585	6.73e-30
11	116778201	rs964184	G	C	3 prime UTR variant	ZPR1	0.794989	-0.155959	0.0137306	-11.3585	6.73e-30
11	116778201	rs964184	G	C	3 prime UTR variant	ZPR1	0.794989	-0.155959	0.0137306	-11.3585	6.73e-30
11	116778201	rs964184	G	C	3 prime UTR variant	ZPR1	0.794989	-0.155959	0.0137306	-11.3585	6.73e-30
11	116778201	rs964184	G	C	3 prime UTR variant	ZPR1	0.794989	-0.155959	0.0137306	-11.3585	6.73e-30
11	116778201	rs964184	G	C	3 prime UTR variant	ZPR1	0.794989	-0.155959	0.0137306	-11.3585	6.73e-30
11	116778201	rs964184	G	C	3 prime UTR variant	ZPR1	0.794989	-0.155959	0.0137306	-11.3585	6.73e-30
11	116778201	rs964184	G	C	3 prime UTR variant	ZPR1	0.794989	-0.155959	0.0137306	-11.3585	6.73e-30
11	116778201	rs964184	G	C	3 prime UTR variant	ZPR1	0.794989	-0.155959	0.0137306	-11.3585	6.73e-30
11	116778201	rs964184	G	C	3 prime UTR variant	ZPR1	0.794989	-0.155959	0.0137306	-11.3585	6.73e-30
11	116778201	rs964184	G	C	3 prime UTR variant	ZPR1	0.794989	-0.155959	0.0137306	-11.3585	6.73e-30
11	116778201	rs964184	G	C	3 prime UTR variant	ZPR1	0.794989	-0.155959	0.0137306	-11.3585	6.73e-30
11	116778201	rs964184	G	C	3 prime UTR variant	ZPR1	0.794989	-0.155959	0.0137306	-11.3585	6.73e-30
11	116778201	rs964184	G	C	3 prime UTR variant	ZPR1	0.794989	-0.155959	0.0137306	-11.3585	6.73e-30
11	116778201	rs964184	G	C	3 prime UTR variant	ZPR1	0.794989	-0.155959	0.0137306	-11.3585	6.73e-30
11	116778201	rs964184	G	C	3 prime UTR variant	ZPR1	0.794989	-0.155959	0.0137306	-11.3585	6.73e-30
11	116778201	rs964184	G	C	3 prime UTR variant	ZPR1	0.794989	-0.155959	0.0137306	-11.3585	6.73e-30
11	116778201	rs964184	G	C	3 prime UTR variant	ZPR1	0.794989	-0.155959	0.0137306	-11.3585	6.73e-30
11	116778201	rs964184	G	C	3 prime UTR variant	ZPR1	0.794989	-0.155959	0.0137306	-11.3585	6.73e-30
11	116778201	rs964184	G	C	3 prime UTR variant	ZPR1	0.794989	-0.155959	0.0137306	-11.3585	6.73e-30
11	116778201	rs964184	G	C	3 prime UTR variant	ZPR1	0.794989	-0.155959	0.0137306	-11.3585	6.73e-30
11	116778201	rs964184	G	C	3 prime UTR variant	ZPR1	0.794989	-0.155959	0.0137306	-11.3585	6.73e-30
11	116778201	rs964184	G	C	3 prime UTR variant	ZPR1	0.794989	-0.155959	0.0137306	-11.3585	6.73e-30
11	116778201	rs964184	G	C	3 prime UTR variant	ZPR1	0.794989	-0.155959	0.0137306	-11.3585	6.73e-30
17	67829974	rs9915591	C	G	intron variant	BPTF	0.655798	0.0753218	0.0123873	6.08056	1.2e-09
16	53786615	rs9939609	T	A	intron variant	FTO	0.122727	0.165394	0.0167456	9.87684	5.25e-23
16	53786615	rs9939609	T	A	intron variant	FTO	0.122727	0.165394	0.0167456	9.87684	5.25e-23
*Chr, chromosome; Pos, position; EA, effect allele; RA, reference allele; EAF, effect allele frequency; SE, standard error; P, P-value

## Sheet: Additional File 5
Additional File 5. Genome-wide significant SNPs from FLI GWAS previously reported for LDL-C in the GWAS Catalog.
Chr	Pos	SNP	RA	EA	Function	Gene	EAF	Beta	SE	Z-score	P
11	116746524	rs11216126	A	C	downstream gene variant	BUD13	0.254811	-0.0922223	0.0133449	-6.91069	4.82e-12
11	116779922	rs113932726	C	T	intron variant	ZPR1	0.0670862	0.252685	0.0213903	11.8131	3.34e-32
7	73611645	rs13234131	A	G	intron variant	MLXIPL	0.0992997	-0.115022	0.0197123	-5.83503	5.38e-09
7	73611645	rs13234131	A	G	intron variant	MLXIPL	0.0992997	-0.115022	0.0197123	-5.83503	5.38e-09
7	73611645	rs13234131	A	G	intron variant	MLXIPL	0.0992997	-0.115022	0.0197123	-5.83503	5.38e-09
7	73601039	rs13240065	G	A	intron variant	MLXIPL	0.0965796	-0.11548	0.0200364	-5.76352	8.24e-09
19	44923535	rs141622900	G	A	downstream gene variant	APOC1	0.0739127	0.122407	0.0212181	5.76897	7.98e-09
11	116736721	rs1558861	C	T	intron variant,non coding transcript variant	-	0.794304	-0.155038	0.0137128	-11.3061	1.22e-29
7	73568544	rs17145738	C	T	3 prime UTR variant	TBL2	0.0953106	-0.111924	0.0201029	-5.56754	2.58e-08
7	73568544	rs17145738	C	T	3 prime UTR variant	TBL2	0.0953106	-0.111924	0.0201029	-5.56754	2.58e-08
7	73568544	rs17145738	C	T	3 prime UTR variant	TBL2	0.0953106	-0.111924	0.0201029	-5.56754	2.58e-08
7	73568544	rs17145738	C	T	3 prime UTR variant	TBL2	0.0953106	-0.111924	0.0201029	-5.56754	2.58e-08
7	73612048	rs17145750	C	T	intron variant	MLXIPL	0.0996723	-0.11531	0.0196811	-5.85893	4.66e-09
7	73612048	rs17145750	C	T	intron variant	MLXIPL	0.0996723	-0.11531	0.0196811	-5.85893	4.66e-09
8	125466208	rs2001846	T	C	upstream gene variant	TRIB1AL	0.56406	-0.0745131	0.011519	-6.46874	9.88e-11
8	125466208	rs2001846	T	C	upstream gene variant	TRIB1AL	0.56406	-0.0745131	0.011519	-6.46874	9.88e-11
8	125466208	rs2001846	T	C	upstream gene variant	TRIB1AL	0.56406	-0.0745131	0.011519	-6.46874	9.88e-11
8	125465736	rs2001945	G	C	upstream gene variant	TRIB1AL	0.564083	-0.0745666	0.0115157	-6.47522	9.47e-11
11	116782580	rs2075290	C	T	intron variant	ZPR1	0.776998	-0.141925	0.013394	-10.5962	3.1e-26
11	116782580	rs2075290	C	T	intron variant	ZPR1	0.776998	-0.141925	0.013394	-10.5962	3.1e-26
19	44892362	rs2075650	A	G	intron variant	TOMM40	0.0832306	0.113874	0.0200974	5.66612	1.46e-08
19	44892362	rs2075650	A	G	intron variant	TOMM40	0.0832306	0.113874	0.0200974	5.66612	1.46e-08
19	44892362	rs2075650	A	G	intron variant	TOMM40	0.0832306	0.113874	0.0200974	5.66612	1.46e-08
8	125464631	rs2954017	T	C	upstream gene variant	TRIB1AL	0.564149	-0.074647	0.0115168	-6.4816	9.08e-11
8	125495147	rs2954038	C	A	intron variant,non coding transcript variant	TRIB1AL	0.717845	-0.091709	0.0125763	-7.29218	3.05e-13
8	125475449	rs2980867	T	G	intron variant,non coding transcript variant	TRIB1AL	0.70134	-0.081673	0.0123762	-6.5992	4.13e-11
8	125495066	rs2980888	T	C	intron variant,non coding transcript variant	TRIB1AL	0.718005	-0.0919513	0.0125803	-7.30918	2.69e-13
8	125495066	rs2980888	T	C	intron variant,non coding transcript variant	TRIB1AL	0.718005	-0.0919513	0.0125803	-7.30918	2.69e-13
8	125495066	rs2980888	T	C	intron variant,non coding transcript variant	TRIB1AL	0.718005	-0.0919513	0.0125803	-7.30918	2.69e-13
11	116786951	rs3741297	C	T	intron variant	ZPR1	0.0667609	0.257607	0.0213897	12.0435	2.1e-33
11	116786845	rs3741298	C	T	intron variant	ZPR1	0.635599	-0.102832	0.0117826	-8.72749	2.6e-18
11	116786845	rs3741298	C	T	intron variant	ZPR1	0.635599	-0.102832	0.0117826	-8.72749	2.6e-18
11	116786845	rs3741298	C	T	intron variant	ZPR1	0.635599	-0.102832	0.0117826	-8.72749	2.6e-18
7	73606007	rs3812316	C	G	missense variant	MLXIPL	0.0861878	-0.141905	0.0212154	-6.68876	2.25e-11
7	73606007	rs3812316	C	G	missense variant	MLXIPL	0.0861878	-0.141905	0.0212154	-6.68876	2.25e-11
7	73606007	rs3812316	C	G	missense variant	MLXIPL	0.0861878	-0.141905	0.0212154	-6.68876	2.25e-11
7	73606007	rs3812316	C	G	missense variant	MLXIPL	0.0861878	-0.141905	0.0212154	-6.68876	2.25e-11
7	73606007	rs3812316	C	G	missense variant	MLXIPL	0.0861878	-0.141905	0.0212154	-6.68876	2.25e-11
7	73606007	rs3812316	C	G	missense variant	MLXIPL	0.0861878	-0.141905	0.0212154	-6.68876	2.25e-11
7	73606007	rs3812316	C	G	missense variant	MLXIPL	0.0861878	-0.141905	0.0212154	-6.68876	2.25e-11
2	27508345	rs3817588	T	C	intron variant	GCKR	0.357109	-0.0969423	0.0120727	-8.02985	9.76e-16
19	44913574	rs390082	T	G	upstream gene variant	APOC1	0.0833873	0.130896	0.0200039	6.54349	6.01e-11
19	44913574	rs390082	T	G	upstream gene variant	APOC1	0.0833873	0.130896	0.0200039	6.54349	6.01e-11
19	44913484	rs438811	C	T	upstream gene variant	APOC1	0.174766	0.134661	0.0146803	9.1729	4.6e-20
19	44913484	rs438811	C	T	upstream gene variant	APOC1	0.174766	0.134661	0.0146803	9.1729	4.6e-20
19	44913484	rs438811	C	T	upstream gene variant	APOC1	0.174766	0.134661	0.0146803	9.1729	4.6e-20
19	44913484	rs438811	C	T	upstream gene variant	APOC1	0.174766	0.134661	0.0146803	9.1729	4.6e-20
19	44912383	rs445925	G	A	upstream gene variant	APOC1	0.083599	0.128437	0.019975	6.42989	1.28e-10
19	44912383	rs445925	G	A	upstream gene variant	APOC1	0.083599	0.128437	0.019975	6.42989	1.28e-10
19	44912383	rs445925	G	A	upstream gene variant	APOC1	0.083599	0.128437	0.019975	6.42989	1.28e-10
19	44912383	rs445925	G	A	upstream gene variant	APOC1	0.083599	0.128437	0.019975	6.42989	1.28e-10
19	44912383	rs445925	G	A	upstream gene variant	APOC1	0.083599	0.128437	0.019975	6.42989	1.28e-10
19	44912383	rs445925	G	A	upstream gene variant	APOC1	0.083599	0.128437	0.019975	6.42989	1.28e-10
19	44912921	rs483082	G	T	upstream gene variant	APOC1	0.174725	0.133935	0.0146813	9.12284	7.32e-20
19	44912921	rs483082	G	T	upstream gene variant	APOC1	0.174725	0.133935	0.0146813	9.12284	7.32e-20
8	125468125	rs4871603	C	T	intron variant,non coding transcript variant	TRIB1AL	0.695256	-0.0784112	0.0123053	-6.37216	1.86e-10
19	44915533	rs5117	T	C	intron variant	APOC1	0.169709	0.134665	0.0149058	9.03435	1.65e-19
16	53777876	rs62033400	A	G	intron variant	FTO	0.12296	0.167045	0.0167265	9.9868	1.74e-23
2	27512105	rs6547692	G	A	intron variant	GCKR	0.508044	-0.0970917	0.0115154	-8.43144	3.41e-17
2	27512105	rs6547692	G	A	intron variant	GCKR	0.508044	-0.0970917	0.0115154	-8.43144	3.41e-17
11	116781707	rs6589566	G	A	intron variant	ZPR1	0.795075	-0.156803	0.0137335	-11.4175	3.42e-30
11	116792991	rs662799	G	A	upstream gene variant	ZPR1	0.725505	-0.215052	0.0124757	-17.2376	1.39e-66
19	44888997	rs6857	C	T	upstream gene variant	TOMM40	0.0829768	0.113567	0.0201297	5.64178	1.68e-08
19	44888997	rs6857	C	T	upstream gene variant	TOMM40	0.0829768	0.113567	0.0201297	5.64178	1.68e-08
8	125467120	rs6982502	C	T	intron variant,non coding transcript variant	TRIB1AL	0.564073	-0.07432	0.011515	-6.45418	1.09e-10
8	125467120	rs6982502	C	T	intron variant,non coding transcript variant	TRIB1AL	0.564073	-0.07432	0.011515	-6.45418	1.09e-10
8	125467120	rs6982502	C	T	intron variant,non coding transcript variant	TRIB1AL	0.564073	-0.07432	0.011515	-6.45418	1.09e-10
8	125467120	rs6982502	C	T	intron variant,non coding transcript variant	TRIB1AL	0.564073	-0.07432	0.011515	-6.45418	1.09e-10
8	125467120	rs6982502	C	T	intron variant,non coding transcript variant	TRIB1AL	0.564073	-0.07432	0.011515	-6.45418	1.09e-10
11	116715567	rs7350481	T	C	intergenic_variant	-	0.76256	-0.1691	0.013078	-12.9301	3.04e-38
2	27519736	rs780093	T	C	intron variant	GCKR	0.516328	-0.0926188	0.0114814	-8.06689	7.21e-16
2	27519736	rs780093	T	C	intron variant	GCKR	0.516328	-0.0926188	0.0114814	-8.06689	7.21e-16
2	27518370	rs780094	T	C	intron variant	GCKR	0.519075	-0.0939349	0.0114753	-8.18584	2.7e-16
2	27518370	rs780094	T	C	intron variant	GCKR	0.519075	-0.0939349	0.0114753	-8.18584	2.7e-16
2	27518370	rs780094	T	C	intron variant	GCKR	0.519075	-0.0939349	0.0114753	-8.18584	2.7e-16
2	27518370	rs780094	T	C	intron variant	GCKR	0.519075	-0.0939349	0.0114753	-8.18584	2.7e-16
2	27518370	rs780094	T	C	intron variant	GCKR	0.519075	-0.0939349	0.0114753	-8.18584	2.7e-16
17	67843094	rs8073510	A	G	intron variant	BPTF	0.654167	0.075394	0.0121999	6.17987	6.42e-10
11	116778201	rs964184	G	C	3 prime UTR variant	ZPR1	0.794989	-0.155959	0.0137306	-11.3585	6.73e-30
11	116778201	rs964184	G	C	3 prime UTR variant	ZPR1	0.794989	-0.155959	0.0137306	-11.3585	6.73e-30
11	116778201	rs964184	G	C	3 prime UTR variant	ZPR1	0.794989	-0.155959	0.0137306	-11.3585	6.73e-30
11	116778201	rs964184	G	C	3 prime UTR variant	ZPR1	0.794989	-0.155959	0.0137306	-11.3585	6.73e-30
11	116778201	rs964184	G	C	3 prime UTR variant	ZPR1	0.794989	-0.155959	0.0137306	-11.3585	6.73e-30
11	116778201	rs964184	G	C	3 prime UTR variant	ZPR1	0.794989	-0.155959	0.0137306	-11.3585	6.73e-30
11	116778201	rs964184	G	C	3 prime UTR variant	ZPR1	0.794989	-0.155959	0.0137306	-11.3585	6.73e-30
11	116778201	rs964184	G	C	3 prime UTR variant	ZPR1	0.794989	-0.155959	0.0137306	-11.3585	6.73e-30
11	116778201	rs964184	G	C	3 prime UTR variant	ZPR1	0.794989	-0.155959	0.0137306	-11.3585	6.73e-30
11	116778201	rs964184	G	C	3 prime UTR variant	ZPR1	0.794989	-0.155959	0.0137306	-11.3585	6.73e-30
11	116778201	rs964184	G	C	3 prime UTR variant	ZPR1	0.794989	-0.155959	0.0137306	-11.3585	6.73e-30
11	116778201	rs964184	G	C	3 prime UTR variant	ZPR1	0.794989	-0.155959	0.0137306	-11.3585	6.73e-30
11	116778201	rs964184	G	C	3 prime UTR variant	ZPR1	0.794989	-0.155959	0.0137306	-11.3585	6.73e-30
11	116778201	rs964184	G	C	3 prime UTR variant	ZPR1	0.794989	-0.155959	0.0137306	-11.3585	6.73e-30
11	116778201	rs964184	G	C	3 prime UTR variant	ZPR1	0.794989	-0.155959	0.0137306	-11.3585	6.73e-30
11	116778201	rs964184	G	C	3 prime UTR variant	ZPR1	0.794989	-0.155959	0.0137306	-11.3585	6.73e-30
11	116778201	rs964184	G	C	3 prime UTR variant	ZPR1	0.794989	-0.155959	0.0137306	-11.3585	6.73e-30
11	116778201	rs964184	G	C	3 prime UTR variant	ZPR1	0.794989	-0.155959	0.0137306	-11.3585	6.73e-30
11	116778201	rs964184	G	C	3 prime UTR variant	ZPR1	0.794989	-0.155959	0.0137306	-11.3585	6.73e-30
11	116778201	rs964184	G	C	3 prime UTR variant	ZPR1	0.794989	-0.155959	0.0137306	-11.3585	6.73e-30
11	116778201	rs964184	G	C	3 prime UTR variant	ZPR1	0.794989	-0.155959	0.0137306	-11.3585	6.73e-30
11	116778201	rs964184	G	C	3 prime UTR variant	ZPR1	0.794989	-0.155959	0.0137306	-11.3585	6.73e-30
11	116778201	rs964184	G	C	3 prime UTR variant	ZPR1	0.794989	-0.155959	0.0137306	-11.3585	6.73e-30
11	116778201	rs964184	G	C	3 prime UTR variant	ZPR1	0.794989	-0.155959	0.0137306	-11.3585	6.73e-30
11	116778201	rs964184	G	C	3 prime UTR variant	ZPR1	0.794989	-0.155959	0.0137306	-11.3585	6.73e-30
11	116778201	rs964184	G	C	3 prime UTR variant	ZPR1	0.794989	-0.155959	0.0137306	-11.3585	6.73e-30
11	116778201	rs964184	G	C	3 prime UTR variant	ZPR1	0.794989	-0.155959	0.0137306	-11.3585	6.73e-30
11	116778201	rs964184	G	C	3 prime UTR variant	ZPR1	0.794989	-0.155959	0.0137306	-11.3585	6.73e-30
11	116778201	rs964184	G	C	3 prime UTR variant	ZPR1	0.794989	-0.155959	0.0137306	-11.3585	6.73e-30
11	116778201	rs964184	G	C	3 prime UTR variant	ZPR1	0.794989	-0.155959	0.0137306	-11.3585	6.73e-30
11	116778201	rs964184	G	C	3 prime UTR variant	ZPR1	0.794989	-0.155959	0.0137306	-11.3585	6.73e-30
11	116778201	rs964184	G	C	3 prime UTR variant	ZPR1	0.794989	-0.155959	0.0137306	-11.3585	6.73e-30
11	116778201	rs964184	G	C	3 prime UTR variant	ZPR1	0.794989	-0.155959	0.0137306	-11.3585	6.73e-30
11	116778201	rs964184	G	C	3 prime UTR variant	ZPR1	0.794989	-0.155959	0.0137306	-11.3585	6.73e-30
11	116778201	rs964184	G	C	3 prime UTR variant	ZPR1	0.794989	-0.155959	0.0137306	-11.3585	6.73e-30
11	116778201	rs964184	G	C	3 prime UTR variant	ZPR1	0.794989	-0.155959	0.0137306	-11.3585	6.73e-30
11	116778201	rs964184	G	C	3 prime UTR variant	ZPR1	0.794989	-0.155959	0.0137306	-11.3585	6.73e-30
11	116778201	rs964184	G	C	3 prime UTR variant	ZPR1	0.794989	-0.155959	0.0137306	-11.3585	6.73e-30
11	116778201	rs964184	G	C	3 prime UTR variant	ZPR1	0.794989	-0.155959	0.0137306	-11.3585	6.73e-30
11	116778201	rs964184	G	C	3 prime UTR variant	ZPR1	0.794989	-0.155959	0.0137306	-11.3585	6.73e-30
11	116778201	rs964184	G	C	3 prime UTR variant	ZPR1	0.794989	-0.155959	0.0137306	-11.3585	6.73e-30
11	116778201	rs964184	G	C	3 prime UTR variant	ZPR1	0.794989	-0.155959	0.0137306	-11.3585	6.73e-30
11	116778201	rs964184	G	C	3 prime UTR variant	ZPR1	0.794989	-0.155959	0.0137306	-11.3585	6.73e-30
11	116778201	rs964184	G	C	3 prime UTR variant	ZPR1	0.794989	-0.155959	0.0137306	-11.3585	6.73e-30
11	116778201	rs964184	G	C	3 prime UTR variant	ZPR1	0.794989	-0.155959	0.0137306	-11.3585	6.73e-30
11	116778201	rs964184	G	C	3 prime UTR variant	ZPR1	0.794989	-0.155959	0.0137306	-11.3585	6.73e-30
11	116778201	rs964184	G	C	3 prime UTR variant	ZPR1	0.794989	-0.155959	0.0137306	-11.3585	6.73e-30
11	116778201	rs964184	G	C	3 prime UTR variant	ZPR1	0.794989	-0.155959	0.0137306	-11.3585	6.73e-30
11	116778201	rs964184	G	C	3 prime UTR variant	ZPR1	0.794989	-0.155959	0.0137306	-11.3585	6.73e-30
11	116778201	rs964184	G	C	3 prime UTR variant	ZPR1	0.794989	-0.155959	0.0137306	-11.3585	6.73e-30
11	116778201	rs964184	G	C	3 prime UTR variant	ZPR1	0.794989	-0.155959	0.0137306	-11.3585	6.73e-30
11	116778201	rs964184	G	C	3 prime UTR variant	ZPR1	0.794989	-0.155959	0.0137306	-11.3585	6.73e-30
11	116778201	rs964184	G	C	3 prime UTR variant	ZPR1	0.794989	-0.155959	0.0137306	-11.3585	6.73e-30
11	116778201	rs964184	G	C	3 prime UTR variant	ZPR1	0.794989	-0.155959	0.0137306	-11.3585	6.73e-30
11	116778201	rs964184	G	C	3 prime UTR variant	ZPR1	0.794989	-0.155959	0.0137306	-11.3585	6.73e-30
11	116778201	rs964184	G	C	3 prime UTR variant	ZPR1	0.794989	-0.155959	0.0137306	-11.3585	6.73e-30
11	116778201	rs964184	G	C	3 prime UTR variant	ZPR1	0.794989	-0.155959	0.0137306	-11.3585	6.73e-30
11	116778201	rs964184	G	C	3 prime UTR variant	ZPR1	0.794989	-0.155959	0.0137306	-11.3585	6.73e-30
11	116778201	rs964184	G	C	3 prime UTR variant	ZPR1	0.794989	-0.155959	0.0137306	-11.3585	6.73e-30
11	116778201	rs964184	G	C	3 prime UTR variant	ZPR1	0.794989	-0.155959	0.0137306	-11.3585	6.73e-30
11	116778201	rs964184	G	C	3 prime UTR variant	ZPR1	0.794989	-0.155959	0.0137306	-11.3585	6.73e-30
*Chr, chromosome; Pos, position; EA, effect allele; RA, reference allele; EAF, effect allele frequency; SE, standard error; P, P-value

## Sheet: Additional File 6
Additional File 6. Genome-wide significant SNPs from FLI GWAS previously reported for metabolic disease in the GWAS Catalog.
Chr	Pos	SNP	EA	RA	Function	Gene	EAF	Beta	SE	Z-score	P
2	27512105	rs6547692	G	A	intron variant	GCKR	0.508044	-0.0970917	0.0115154	-8.43144	3.41e-17
2	27518370	rs780094	T	C	intron variant	GCKR	0.519075	-0.0939349	0.0114753	-8.18584	2.7e-16
2	27519736	rs780093	T	C	intron variant	GCKR	0.516328	-0.0926188	0.0114814	-8.06689	7.21e-16
2	27520287	rs780092	A	G	intron variant	GCKR	0.359437	-0.0905019	0.01204	-7.51679	5.61e-14
2	27527678	rs2950835	A	G	downstream gene variant	GCKR	0.51447	-0.0943807	0.0116388	-8.10911	5.1e-16
2	27578892	rs1919128	A	G	missense variant	SPATA31H1	0.472429	0.0660033	0.0114733	5.75279	8.78e-09
2	27604225	rs12464616	C	T	intron variant	ZNF512	0.473194	0.0671645	0.0114731	5.8541	4.8e-09
4	45173674	rs13130484	C	T	intergenic variant	-	0.262481	0.0751321	0.0128907	5.82838	5.6e-09
6	50819746	rs62405419	G	T	intron variant	TFAP2B	0.219178	0.0754712	0.0137002	5.50875	3.61e-08
6	50821065	rs3798519	A	C	intron variant	TFAP2B	0.219328	0.07706	0.0136858	5.63066	1.8e-08
7	73563782	rs12539351	A	G	downstream gene variant	TBL2	0.0903553	-0.117981	0.02064	-5.71616	1.09e-08
7	73568544	rs17145738	C	T	3 prime UTR variant	TBL2	0.0953106	-0.111924	0.0201029	-5.56754	2.58e-08
7	73573024	rs2286276	C	T	intron variant	TBL2	0.0954345	-0.111695	0.020091	-5.55946	2.71e-08
7	73598939	rs35732917	T	C	intron variant	MLXIPL	0.0976751	-0.117248	0.0199223	-5.88523	3.97e-09
7	73599571	rs13235543	C	T	synonymous variant	MLXIPL	0.0976095	-0.117156	0.0199252	-5.87979	4.11e-09
7	73602675	rs13226650	A	G	intron variant	MLXIPL	0.0975531	-0.115602	0.0199403	-5.7974	6.74e-09
7	73603327	rs35368205	C	T	intron variant	MLXIPL	0.088349	-0.1325	0.0209433	-6.32658	2.51e-10
7	73605645	rs61010704	A	G	intron variant	MLXIPL	0.086174	-0.142287	0.0212257	-6.70353	2.03e-11
7	73606007	rs3812316	C	G	missense variant	MLXIPL	0.0861878	-0.141905	0.0212154	-6.68876	2.25e-11
7	73606346	rs6968170	G	A	intron variant	MLXIPL	0.086224	-0.141863	0.0212113	-6.68807	2.26e-11
7	73608416	rs13246993	G	A	intron variant	MLXIPL	0.0862116	-0.141605	0.0212115	-6.67585	2.46e-11
7	73609551	rs12531645	G	A	intron variant	MLXIPL	0.0861371	-0.141613	0.0212195	-6.67372	2.49e-11
7	73611645	rs13234131	A	G	intron variant	MLXIPL	0.0992997	-0.115022	0.0197123	-5.83503	5.38e-09
7	73612048	rs17145750	C	T	intron variant	MLXIPL	0.0996723	-0.11531	0.0196811	-5.85893	4.66e-09
7	73628113	rs6460047	T	C	upstream gene variant	MLXIPL	0.109302	-0.105877	0.018867	-5.61175	2e-08
7	73628255	rs7805504	T	C	upstream gene variant	MLXIPL	0.109191	-0.105685	0.0188726	-5.59991	2.14e-08
7	73628771	rs34958196	G	A	upstream gene variant	MLXIPL	0.139593	-0.0930226	0.017031	-5.46195	4.71e-08
7	73629335	rs34430945	T	C	upstream gene variant	MLXIPL	0.139124	-0.0938771	0.0170464	-5.50715	3.65e-08
7	73631153	rs7784668	T	C	intergenic variant	-	0.13863	-0.0951358	0.0170916	-5.56624	2.6e-08
7	73632428	rs17145813	C	A	intergenic variant	-	0.165367	-0.0868325	0.0159044	-5.45965	4.77e-08
7	73634852	rs13234805	G	A	intergenic variant	-	0.134826	-0.0953551	0.0174051	-5.47856	4.29e-08
7	78199674	rs3779272	T	A	intron variant	MAGI2	0.451254	-0.0657227	0.0115304	-5.69995	1.2e-08
7	78200451	rs1852006	G	A	intron variant	MAGI2	0.450902	-0.0650644	0.011539	-5.63868	1.71e-08
8	19961928	rs326	A	G	intron variant	LPL	0.203706	-0.0805545	0.0144744	-5.56532	2.62e-08
8	19962894	rs331	G	A	intron variant	LPL	0.202135	-0.0794629	0.0145104	-5.47626	4.34e-08
8	125466108	rs2980853	A	C	upstream gene variant	TRIB1AL	0.55748	-0.0737372	0.0115044	-6.40945	1.46e-10
8	125466208	rs2001846	T	C	upstream gene variant	TRIB1AL	0.56406	-0.0745131	0.011519	-6.46874	9.88e-11
8	125467120	rs6982502	C	T	intron variant,non coding transcript variant	TRIB1AL	0.564073	-0.07432	0.011515	-6.45418	1.09e-10
8	125495066	rs2980888	T	C	intron variant,non coding transcript variant	TRIB1AL	0.718005	-0.0919513	0.0125803	-7.30918	2.69e-13
8	125495147	rs2954038	C	A	intron variant,non coding transcript variant	TRIB1AL	0.717845	-0.091709	0.0125763	-7.29218	3.05e-13
11	116682049	rs1787717	T	C	intergenic variant	-	0.630946	0.0661227	0.0119943	5.51286	3.53e-08
11	116697666	rs1787689	G	A	intergenic variant	-	0.557908	0.0666213	0.0116534	5.71691	1.08e-08
11	116697997	rs1787691	A	G	intergenic variant	-	0.558544	0.0669566	0.0116487	5.74799	9.03e-09
11	116700002	rs1145191	G	C	intergenic variant	-	0.556024	0.0652619	0.011624	5.61442	1.97e-08
11	116700226	rs1145193	G	A	intergenic variant	-	0.554813	0.0655142	0.0116188	5.63862	1.71e-08
11	116701489	rs1145196	T	C	intergenic variant	-	0.555624	0.0654096	0.0116247	5.62676	1.84e-08
11	116701809	rs1240783	C	T	intergenic variant	-	0.555662	0.0655049	0.0116261	5.6343	1.76e-08
11	116715567	rs7350481	T	C	intergenic variant	-	0.76256	-0.1691	0.013078	-12.9301	3.04e-38
11	116715707	rs7926828	C	T	intergenic variant	-	0.68519	-0.129633	0.0121764	-10.6462	1.82e-26
11	116717877	rs79408961	C	T	intergenic variant	-	0.0548753	0.138739	0.0241449	5.74609	9.13e-09
11	116717913	rs4938305	T	C	intergenic variant	-	0.686702	-0.132549	0.0122395	-10.8297	2.49e-27
11	116731683	rs75387300	G	A	intron variant,non coding transcript variant	-	0.16328	-0.0948313	0.0159482	-5.94622	2.74e-09
11	116733798	rs4938307	G	A	intron variant,non coding transcript variant	-	0.242109	-0.0950054	0.01367	-6.94992	3.65e-12
11	116736652	rs1558860	A	C	intron variant,non coding transcript variant	-	0.794338	-0.154598	0.0137172	-11.2703	1.84e-29
11	116736721	rs1558861	C	T	intron variant,non coding transcript variant	-	0.794304	-0.155038	0.0137128	-11.3061	1.22e-29
11	116741017	rs9326246	C	G	intron variant,non coding transcript variant	-	0.794356	-0.157504	0.0137215	-11.4786	1.69e-30
11	116741111	rs180349	A	T	intron variant,non coding transcript variant	-	0.793894	-0.156835	0.0137116	-11.4381	2.7e-30
11	116741558	rs11216125	G	A	intron variant,non coding transcript variant	-	0.257706	-0.0897427	0.0133168	-6.73908	1.59e-11
11	116746524	rs11216126	A	C	downstream gene variant	BUD13	0.254811	-0.0922223	0.0133449	-6.91069	4.82e-12
11	116753987	rs180326	G	T	intron variant	BUD13	0.794566	-0.158792	0.0137104	-11.5818	5.09e-31
11	116760991	rs3825041	T	C	intron variant	BUD13	0.797878	-0.161359	0.0137899	-11.7013	1.26e-31
11	116768976	rs1268353	C	T	downstream gene variant	ZPR1	0.298737	-0.0925277	0.0127388	-7.26345	3.77e-13
11	116769346	rs622604	T	C	downstream gene variant	ZPR1	0.301807	-0.094892	0.012688	-7.47886	7.5e-14
11	116769378	rs610675	T	A	downstream gene variant	ZPR1	0.301812	-0.0948552	0.0126878	-7.47612	7.65e-14
11	116769521	rs6589565	A	G	downstream gene variant	ZPR1	0.796814	-0.160256	0.0137787	-11.6307	2.88e-31
11	116769652	rs623908	A	G	downstream gene variant	ZPR1	0.30194	-0.0949199	0.0126869	-7.48175	7.33e-14
11	116775346	rs11216135	C	G	3 prime UTR variant	ZPR1	0.299573	-0.0969013	0.0127181	-7.61915	2.55e-14
11	116776142	rs11602073	C	T	4 prime UTR variant	ZPR1	0.299173	-0.0950957	0.0127172	-7.4777	7.56e-14
11	116776404	rs11216136	T	G	5 prime UTR variant	ZPR1	0.301652	-0.0948428	0.0126853	-7.47658	7.63e-14
11	116776891	rs2160669	C	T	6 prime UTR variant	ZPR1	0.795462	-0.155417	0.0137443	-11.3078	1.2e-29
11	116778201	rs964184	G	C	7 prime UTR variant	ZPR1	0.794989	-0.155959	0.0137306	-11.3585	6.73e-30
11	116779090	rs75198898	G	A	intron variant	ZPR1	0.0678343	0.252575	0.021284	11.8669	1.76e-32
11	116779922	rs113932726	C	T	intron variant	ZPR1	0.0670862	0.252685	0.0213903	11.8131	3.34e-32
11	116780747	rs1942478	T	G	intron variant	ZPR1	0.301139	-0.0963024	0.0126915	-7.58795	3.25e-14
11	116781585	rs4417316	C	T	intron variant	ZPR1	0.29911	-0.0952366	0.0126983	-7.49997	6.38e-14
11	116781707	rs6589566	G	A	intron variant	ZPR1	0.795075	-0.156803	0.0137335	-11.4175	3.42e-30
11	116781775	rs7483863	A	G	intron variant	ZPR1	0.795075	-0.156803	0.0137335	-11.4175	3.42e-30
11	116782580	rs2075290	C	T	intron variant	ZPR1	0.776998	-0.141925	0.013394	-10.5962	3.1e-26
11	116783719	rs603446	C	T	intron variant	ZPR1	0.277556	-0.114626	0.0130589	-8.77762	1.67e-18
11	116786072	rs10750096	C	A	intron variant	ZPR1	0.795033	-0.157487	0.0137332	-11.4676	1.92e-30
11	116786845	rs3741298	C	T	intron variant	ZPR1	0.635599	-0.102832	0.0117826	-8.72749	2.6e-18
11	116786951	rs3741297	C	T	intron variant	ZPR1	0.0667609	0.257607	0.0213897	12.0435	2.1e-33
11	116791110	rs2072560	T	C	intron variant	APOA5	0.796115	-0.15992	0.013782	-11.6036	3.95e-31
11	116792991	rs662799	G	A	upstream gene variant	ZPR1	0.725505	-0.215052	0.0124757	-17.2376	1.39e-66
11	116796367	rs7123666	A	G	upstream gene variant	APOA5	0.841112	-0.14373	0.0153585	-9.35837	8.1e-21
11	116811440	rs7927820	G	A	downstream gene variant	LNC-RHL1	0.693903	-0.0876832	0.012273	-7.14443	9.04e-13
11	116813312	rs7396835	T	C	non coding transcript exon variant	LNC-RHL1	0.693327	-0.0879076	0.0122461	-7.1784	7.05e-13
11	116813448	rs7396851	T	C	splice region variant,non coding transcript exon variant	LNC-RHL1	0.693657	-0.0874633	0.0122572	-7.13565	9.63e-13
16	53767042	rs1421085	T	C	intron variant	FTO	0.126603	0.162801	0.0165385	9.84373	7.3e-23
16	53768582	rs11642015	C	T	intron variant	FTO	0.126217	0.160773	0.016568	9.70383	2.9e-22
16	53769662	rs1558902	T	A	intron variant	FTO	0.126208	0.161679	0.0165635	9.76118	1.65e-22
16	53772541	rs56094641	A	G	intron variant	FTO	0.127416	0.164255	0.01652	9.94277	2.71e-23
16	53773586	rs16952522	C	G	intron variant	FTO	0.0863565	0.158023	0.0195062	8.10118	5.44e-16
16	53775211	rs55872725	C	T	intron variant	FTO	0.122146	0.163443	0.0167808	9.73988	2.04e-22
16	53775335	rs1121980	G	A	intron variant	FTO	0.166355	0.127141	0.014908	8.52838	1.48e-17
16	53776774	rs7193144	T	C	intron variant	FTO	0.123613	0.168568	0.0166814	10.1052	5.24e-24
16	53777876	rs62033400	A	G	intron variant	FTO	0.12296	0.167045	0.0167265	9.9868	1.74e-23
16	53778521	rs8063057	T	C	intron variant	FTO	0.123051	0.165604	0.0167287	9.89943	4.19e-23
16	53779455	rs17817449	T	G	intron variant	FTO	0.122627	0.163752	0.0167559	9.77281	1.47e-22
16	53779538	rs8043757	A	T	intron variant	FTO	0.122634	0.162889	0.0167583	9.71989	2.48e-22
16	53780451	rs9972653	G	T	intron variant	FTO	0.122987	0.165945	0.0167286	9.91981	3.41e-23
16	53781523	rs17817497	T	C	intron variant	FTO	0.122872	0.165399	0.0167403	9.88032	5.07e-23
16	53782363	rs8050136	C	A	intron variant	FTO	0.122476	0.163434	0.0167685	9.74652	1.91e-22
16	53782840	rs8051591	A	G	intron variant	FTO	0.122689	0.162875	0.0167566	9.72007	2.48e-22
16	53782926	rs9935401	G	A	intron variant	FTO	0.122665	0.163435	0.0167558	9.75396	1.77e-22
16	53784548	rs3751812	G	T	intron variant	FTO	0.122545	0.164582	0.0167623	9.81858	9.37e-23
16	53784812	rs3751814	G	A	intron variant	FTO	0.122724	0.165597	0.0167455	9.88904	4.64e-23
16	53785257	rs9936385	T	C	intron variant	FTO	0.122718	0.165311	0.0167461	9.87158	5.53e-23
16	53785286	rs9923233	G	C	intron variant	FTO	0.122622	0.166005	0.0167545	9.90809	3.84e-23
16	53786025	rs11075991	A	T	intron variant	FTO	0.122734	0.165353	0.0167453	9.87462	5.36e-23
16	53786154	rs11075992	T	C	intron variant	FTO	0.122712	0.165193	0.0167467	9.86421	5.95e-23
16	53786591	rs9926289	G	A	intron variant	FTO	0.122758	0.164621	0.0167469	9.82995	8.37e-23
16	53786615	rs9939609	T	A	intron variant	FTO	0.122727	0.165394	0.0167456	9.87684	5.25e-23
16	53787385	rs7206410	T	C	intron variant	FTO	0.122711	0.165507	0.0167456	9.88364	4.9e-23
16	53787703	rs7202116	A	G	intron variant	FTO	0.122744	0.16581	0.0167358	9.90747	3.86e-23
16	53787778	rs7202296	A	G	intron variant	FTO	0.122724	0.165366	0.0167467	9.87451	5.37e-23
16	53788230	rs66908032	C	A	intron variant	FTO	0.122852	0.165892	0.0167477	9.90536	3.95e-23
16	53788271	rs72803697	C	T	intron variant	FTO	0.122718	0.165962	0.016744	9.91178	3.7e-23
16	53788325	rs62033403	A	G	intron variant	FTO	0.122707	0.165799	0.0167445	9.9017	4.09e-23
16	53788327	rs62033404	A	G	intron variant	FTO	0.122704	0.165579	0.0167455	9.88796	4.69e-23
16	53788475	rs62033405	C	T	intron variant	FTO	0.122536	0.16483	0.0167604	9.83448	8e-23
16	53788528	rs7206122	G	A	intron variant	FTO	0.122701	0.16547	0.0167465	9.88087	5.04e-23
16	53789815	rs79994966	T	C	intron variant	FTO	0.114169	0.160852	0.0174676	9.2086	3.3e-20
16	53791576	rs9941349	C	T	intron variant	FTO	0.167136	0.127773	0.0148903	8.58098	9.41e-18
16	53794050	rs62033408	A	G	intron variant	FTO	0.122866	0.164896	0.0167389	9.85102	6.79e-23
16	53794154	rs17817964	C	T	intron variant	FTO	0.139596	0.157138	0.0159231	9.86859	5.7e-23
19	44884202	rs12972156	C	G	intron variant	NECTIN2	0.0812135	0.121464	0.0203476	5.96947	2.38e-09
19	44884339	rs12972970	G	A	intron variant	NECTIN2	0.0812305	0.121684	0.0203415	5.98208	2.2e-09
19	44884873	rs34342646	G	A	intron variant	NECTIN2	0.0813412	0.123352	0.0203097	6.07357	1.25e-09
19	44888997	rs6857	C	T	upstream gene variant	TOMM40	0.0829768	0.113567	0.0201297	5.64178	1.68e-08
19	44891079	rs71352238	T	C	upstream gene variant	TOMM40	0.0828822	0.116915	0.0201284	5.80845	6.31e-09
19	44891712	rs184017	T	G	intron variant	TOMM40	0.175916	0.111798	0.0146972	7.60676	2.81e-14
19	44892362	rs2075650	A	G	intron variant	TOMM40	0.0832306	0.113874	0.0200974	5.66612	1.46e-08
19	44892652	rs34404554	C	G	intron variant	TOMM40	0.0825725	0.115651	0.0201551	5.73805	9.58e-09
19	44892887	rs11556505	C	T	missense variant	TOMM40	0.0826222	0.114798	0.0201671	5.69232	1.25e-08
19	44892962	rs157582	C	T	intron variant	TOMM40	0.174076	0.115452	0.0147331	7.83626	4.64e-15
19	44912383	rs445925	G	A	upstream gene variant	APOC1	0.083599	0.128437	0.019975	6.42989	1.28e-10
19	44912456	rs10414043	G	A	upstream gene variant	APOC1	0.0909107	0.113842	0.0193419	5.88578	3.96e-09
19	44912678	rs7256200	G	T	upstream gene variant	APOC1	0.0911022	0.114763	0.0193339	5.93587	2.92e-09
19	44912921	rs483082	G	T	upstream gene variant	APOC1	0.174725	0.133935	0.0146813	9.12284	7.32e-20
19	44913484	rs438811	C	T	upstream gene variant	APOC1	0.174766	0.134661	0.0146803	9.1729	4.6e-20
19	44915533	rs5117	T	C	intron variant	APOC1	0.169709	0.134665	0.0149058	9.03435	1.65e-19
*Chr, chromosome; Pos, position; EA, effect allele; RA, reference allele; EAF, effect allele frequency; SE, standard error; P, P-value

## Sheet: Additional File 7
Additional File 7. Genome-wide significant SNPs from FLI GWAS previously reported for TC in the GWAS Catalog.
Chr	Pos	SNP	RA	EA	Function	Gene	EAF	Beta	SE	Z-score	P
2	27512105	rs6547692	G	A	intron variant	GCKR	0.508044	-0.0970917	0.0115154	-8.43144	3.41e-17
2	27518370	rs780094	T	C	intron variant	GCKR	0.519075	-0.0939349	0.0114753	-8.18584	2.7e-16
2	27519736	rs780093	T	C	intron variant	GCKR	0.516328	-0.0926188	0.0114814	-8.06689	7.21e-16
2	27520287	rs780092	A	G	intron variant	GCKR	0.359437	-0.0905019	0.01204	-7.51679	5.61e-14
2	27609188	rs2384656	A	G	intron variant	ZNF512	0.473207	0.0674482	0.0114743	5.87821	4.15e-09
7	73562919	rs34594435	C	T	downstream gene variant	TBL2	0.0951773	-0.109784	0.0201072	-5.45996	4.76e-08
7	73573024	rs2286276	C	T	intron variant	TBL2	0.0954345	-0.111695	0.020091	-5.55946	2.71e-08
7	73601039	rs13240065	G	A	intron variant	MLXIPL	0.0965796	-0.11548	0.0200364	-5.76352	8.24e-09
7	73606007	rs3812316	C	G	missense variant	MLXIPL	0.0861878	-0.141905	0.0212154	-6.68876	2.25e-11
7	73611645	rs13234131	A	G	intron variant	MLXIPL	0.0992997	-0.115022	0.0197123	-5.83503	5.38e-09
7	73612048	rs17145750	C	T	intron variant	MLXIPL	0.0996723	-0.11531	0.0196811	-5.85893	4.66e-09
8	19962894	rs331	G	A	intron variant	LPL	0.202135	-0.0794629	0.0145104	-5.47626	4.34e-08
8	125465736	rs2001945	G	C	upstream gene variant	TRIB1AL	0.564083	-0.0745666	0.0115157	-6.47522	9.47e-11
8	125466108	rs2980853	A	C	upstream gene variant	TRIB1AL	0.55748	-0.0737372	0.0115044	-6.40945	1.46e-10
8	125467120	rs6982502	C	T	intron variant,non coding transcript variant	TRIB1AL	0.564073	-0.07432	0.011515	-6.45418	1.09e-10
8	125468125	rs4871603	C	T	intron variant,non coding transcript variant	TRIB1AL	0.695256	-0.0784112	0.0123053	-6.37216	1.86e-10
8	125468458	rs2980882	A	G	intron variant,non coding transcript variant	TRIB1AL	0.557223	-0.0738924	0.0115025	-6.42402	1.33e-10
8	125472034	rs4336630	T	G	intron variant,non coding transcript variant	TRIB1AL	0.694618	-0.0785307	0.0122978	-6.38573	1.71e-10
8	125495066	rs2980888	T	C	intron variant,non coding transcript variant	TRIB1AL	0.718005	-0.0919513	0.0125803	-7.30918	2.69e-13
8	125495147	rs2954038	C	A	intron variant,non coding transcript variant	TRIB1AL	0.717845	-0.091709	0.0125763	-7.29218	3.05e-13
11	116715567	rs7350481	T	C	intergenic variant	-	0.76256	-0.1691	0.013078	-12.9301	3.04e-38
11	116736721	rs1558861	C	T	intron variant,non coding transcript variant	-	0.794304	-0.155038	0.0137128	-11.3061	1.22e-29
11	116741111	rs180349	A	T	intron variant,non coding transcript variant	-	0.793894	-0.156835	0.0137116	-11.4381	2.7e-30
11	116746524	rs11216126	A	C	downstream gene variant	BUD13	0.254811	-0.0922223	0.0133449	-6.91069	4.82e-12
11	116769521	rs6589565	A	G	downstream gene variant	ZPR1	0.796814	-0.160256	0.0137787	-11.6307	2.88e-31
11	116776891	rs2160669	C	T	3 prime UTR variant	ZPR1	0.795462	-0.155417	0.0137443	-11.3078	1.2e-29
11	116778201	rs964184	G	C	4 prime UTR variant	ZPR1	0.794989	-0.155959	0.0137306	-11.3585	6.73e-30
11	116781707	rs6589566	G	A	intron variant	ZPR1	0.795075	-0.156803	0.0137335	-11.4175	3.42e-30
11	116782580	rs2075290	C	T	intron variant	ZPR1	0.776998	-0.141925	0.013394	-10.5962	3.1e-26
11	116786845	rs3741298	C	T	intron variant	ZPR1	0.635599	-0.102832	0.0117826	-8.72749	2.6e-18
11	116792991	rs662799	G	A	upstream gene variant	ZPR1	0.725505	-0.215052	0.0124757	-17.2376	1.39e-66
16	53786615	rs9939609	T	A	intron variant	FTO	0.122727	0.165394	0.0167456	9.87684	5.25e-23
17	67843094	rs8073510	A	G	intron variant	BPTF	0.654167	0.075394	0.0121999	6.17987	6.42e-10
19	44884339	rs12972970	G	A	intron variant	NECTIN2	0.0812305	0.121684	0.0203415	5.98208	2.2e-09
19	44892362	rs2075650	A	G	intron variant	TOMM40	0.0832306	0.113874	0.0200974	5.66612	1.46e-08
19	44912383	rs445925	G	A	upstream gene variant	APOC1	0.083599	0.128437	0.019975	6.42989	1.28e-10
19	44912921	rs483082	G	T	upstream gene variant	APOC1	0.174725	0.133935	0.0146813	9.12284	7.32e-20
19	44913484	rs438811	C	T	upstream gene variant	APOC1	0.174766	0.134661	0.0146803	9.1729	4.6e-20
19	44923535	rs141622900	G	A	downstream gene variant	APOC1	0.0739127	0.122407	0.0212181	5.76897	7.98e-09
*Chr, chromosome; Pos, position; EA, effect allele; RA, reference allele; EAF, effect allele frequency; SE, standard error; P, P-value

## Sheet: Additional File 8
Additional File 8. Genome-wide significant SNPs from FLI GWAS previously reported for TG in the GWAS Catalog.
Chr	Pos	SNP	RA	EA	Function	Gene	EAF	Beta	SE	Z-score	P
11	116786072	rs10750096	C	A	intron variant	ZPR1	0.795033	-0.157487	0.0137332	-11.4676	1.92e-30
11	116786072	rs10750096	C	A	intron variant	ZPR1	0.795033	-0.157487	0.0137332	-11.4676	1.92e-30
11	116786072	rs10750096	C	A	intron variant	ZPR1	0.795033	-0.157487	0.0137332	-11.4676	1.92e-30
11	116786072	rs10750096	C	A	intron variant	ZPR1	0.795033	-0.157487	0.0137332	-11.4676	1.92e-30
11	116786072	rs10750096	C	A	intron variant	ZPR1	0.795033	-0.157487	0.0137332	-11.4676	1.92e-30
11	116786072	rs10750096	C	A	intron variant	ZPR1	0.795033	-0.157487	0.0137332	-11.4676	1.92e-30
11	116786072	rs10750096	C	A	intron variant	ZPR1	0.795033	-0.157487	0.0137332	-11.4676	1.92e-30
11	116786072	rs10750096	C	A	intron variant	ZPR1	0.795033	-0.157487	0.0137332	-11.4676	1.92e-30
11	116786072	rs10750096	C	A	intron variant	ZPR1	0.795033	-0.157487	0.0137332	-11.4676	1.92e-30
11	116786072	rs10750096	C	A	intron variant	ZPR1	0.795033	-0.157487	0.0137332	-11.4676	1.92e-30
11	116786072	rs10750096	C	A	intron variant	ZPR1	0.795033	-0.157487	0.0137332	-11.4676	1.92e-30
11	116786072	rs10750096	C	A	intron variant	ZPR1	0.795033	-0.157487	0.0137332	-11.4676	1.92e-30
11	116786072	rs10750096	C	A	intron variant	ZPR1	0.795033	-0.157487	0.0137332	-11.4676	1.92e-30
11	116786072	rs10750096	C	A	intron variant	ZPR1	0.795033	-0.157487	0.0137332	-11.4676	1.92e-30
11	116786072	rs10750096	C	A	intron variant	ZPR1	0.795033	-0.157487	0.0137332	-11.4676	1.92e-30
11	116786072	rs10750096	C	A	intron variant	ZPR1	0.795033	-0.157487	0.0137332	-11.4676	1.92e-30
7	73493129	rs111837003	C	T	intron variant	BAZ1B	0.0904543	-0.11378	0.020625	-5.51661	3.46e-08
7	73493129	rs111837003	C	T	intron variant	BAZ1B	0.0904543	-0.11378	0.020625	-5.51661	3.46e-08
11	116746524	rs11216126	A	C	downstream gene variant	BUD13	0.254811	-0.0922223	0.0133449	-6.91069	4.82e-12
11	116746524	rs11216126	A	C	downstream gene variant	BUD13	0.254811	-0.0922223	0.0133449	-6.91069	4.82e-12
11	116746524	rs11216126	A	C	downstream gene variant	BUD13	0.254811	-0.0922223	0.0133449	-6.91069	4.82e-12
16	53775335	rs1121980	G	A	intron variant	FTO	0.166355	0.127141	0.014908	8.52838	1.48e-17
16	53768582	rs11642015	C	T	intron variant	FTO	0.126217	0.160773	0.016568	9.70383	2.9e-22
17	67984173	rs11656743	G	A	3 prime UTR variant	BPTF	0.32505	-0.0732935	0.0124439	-5.88991	3.86e-09
17	67984173	rs11656743	G	A	3 prime UTR variant	BPTF	0.32505	-0.0732935	0.0124439	-5.88991	3.86e-09
7	73609551	rs12531645	G	A	intron variant	MLXIPL	0.0861371	-0.141613	0.0212195	-6.67372	2.49e-11
7	73609551	rs12531645	G	A	intron variant	MLXIPL	0.0861371	-0.141613	0.0212195	-6.67372	2.49e-11
11	116768976	rs1268353	C	T	downstream gene variant	ZPR1	0.298737	-0.0925277	0.0127388	-7.26345	3.77e-13
11	116768976	rs1268353	C	T	downstream gene variant	ZPR1	0.298737	-0.0925277	0.0127388	-7.26345	3.77e-13
11	116768976	rs1268353	C	T	downstream gene variant	ZPR1	0.298737	-0.0925277	0.0127388	-7.26345	3.77e-13
11	116768976	rs1268353	C	T	downstream gene variant	ZPR1	0.298737	-0.0925277	0.0127388	-7.26345	3.77e-13
7	73611645	rs13234131	A	G	intron variant	MLXIPL	0.0992997	-0.115022	0.0197123	-5.83503	5.38e-09
7	73611645	rs13234131	A	G	intron variant	MLXIPL	0.0992997	-0.115022	0.0197123	-5.83503	5.38e-09
7	73611645	rs13234131	A	G	intron variant	MLXIPL	0.0992997	-0.115022	0.0197123	-5.83503	5.38e-09
7	73611645	rs13234131	A	G	intron variant	MLXIPL	0.0992997	-0.115022	0.0197123	-5.83503	5.38e-09
7	73611645	rs13234131	A	G	intron variant	MLXIPL	0.0992997	-0.115022	0.0197123	-5.83503	5.38e-09
7	73611645	rs13234131	A	G	intron variant	MLXIPL	0.0992997	-0.115022	0.0197123	-5.83503	5.38e-09
7	73611645	rs13234131	A	G	intron variant	MLXIPL	0.0992997	-0.115022	0.0197123	-5.83503	5.38e-09
7	73611645	rs13234131	A	G	intron variant	MLXIPL	0.0992997	-0.115022	0.0197123	-5.83503	5.38e-09
7	73611645	rs13234131	A	G	intron variant	MLXIPL	0.0992997	-0.115022	0.0197123	-5.83503	5.38e-09
7	73611645	rs13234131	A	G	intron variant	MLXIPL	0.0992997	-0.115022	0.0197123	-5.83503	5.38e-09
7	73611645	rs13234131	A	G	intron variant	MLXIPL	0.0992997	-0.115022	0.0197123	-5.83503	5.38e-09
7	73611645	rs13234131	A	G	intron variant	MLXIPL	0.0992997	-0.115022	0.0197123	-5.83503	5.38e-09
7	73601039	rs13240065	G	A	intron variant	MLXIPL	0.0965796	-0.11548	0.0200364	-5.76352	8.24e-09
7	73601039	rs13240065	G	A	intron variant	MLXIPL	0.0965796	-0.11548	0.0200364	-5.76352	8.24e-09
7	73601039	rs13240065	G	A	intron variant	MLXIPL	0.0965796	-0.11548	0.0200364	-5.76352	8.24e-09
7	73601039	rs13240065	G	A	intron variant	MLXIPL	0.0965796	-0.11548	0.0200364	-5.76352	8.24e-09
7	73601039	rs13240065	G	A	intron variant	MLXIPL	0.0965796	-0.11548	0.0200364	-5.76352	8.24e-09
7	73601039	rs13240065	G	A	intron variant	MLXIPL	0.0965796	-0.11548	0.0200364	-5.76352	8.24e-09
7	73608416	rs13246993	G	A	intron variant	MLXIPL	0.0862116	-0.141605	0.0212115	-6.67585	2.46e-11
19	44923535	rs141622900	G	A	downstream gene variant	APOC1	0.0739127	0.122407	0.0212181	5.76897	7.98e-09
19	44923535	rs141622900	G	A	downstream gene variant	APOC1	0.0739127	0.122407	0.0212181	5.76897	7.98e-09
19	44923535	rs141622900	G	A	downstream gene variant	APOC1	0.0739127	0.122407	0.0212181	5.76897	7.98e-09
19	44923535	rs141622900	G	A	downstream gene variant	APOC1	0.0739127	0.122407	0.0212181	5.76897	7.98e-09
19	44923535	rs141622900	G	A	downstream gene variant	APOC1	0.0739127	0.122407	0.0212181	5.76897	7.98e-09
19	44923535	rs141622900	G	A	downstream gene variant	APOC1	0.0739127	0.122407	0.0212181	5.76897	7.98e-09
19	44923535	rs141622900	G	A	downstream gene variant	APOC1	0.0739127	0.122407	0.0212181	5.76897	7.98e-09
19	44923535	rs141622900	G	A	downstream gene variant	APOC1	0.0739127	0.122407	0.0212181	5.76897	7.98e-09
19	44923535	rs141622900	G	A	downstream gene variant	APOC1	0.0739127	0.122407	0.0212181	5.76897	7.98e-09
11	116736652	rs1558860	A	C	intron variant,non coding transcript variant	-	0.794338	-0.154598	0.0137172	-11.2703	1.84e-29
11	116736652	rs1558860	A	C	intron variant,non coding transcript variant	-	0.794338	-0.154598	0.0137172	-11.2703	1.84e-29
11	116736652	rs1558860	A	C	intron variant,non coding transcript variant	-	0.794338	-0.154598	0.0137172	-11.2703	1.84e-29
11	116736652	rs1558860	A	C	intron variant,non coding transcript variant	-	0.794338	-0.154598	0.0137172	-11.2703	1.84e-29
11	116736652	rs1558860	A	C	intron variant,non coding transcript variant	-	0.794338	-0.154598	0.0137172	-11.2703	1.84e-29
11	116736652	rs1558860	A	C	intron variant,non coding transcript variant	-	0.794338	-0.154598	0.0137172	-11.2703	1.84e-29
11	116736652	rs1558860	A	C	intron variant,non coding transcript variant	-	0.794338	-0.154598	0.0137172	-11.2703	1.84e-29
11	116736652	rs1558860	A	C	intron variant,non coding transcript variant	-	0.794338	-0.154598	0.0137172	-11.2703	1.84e-29
11	116736652	rs1558860	A	C	intron variant,non coding transcript variant	-	0.794338	-0.154598	0.0137172	-11.2703	1.84e-29
11	116736652	rs1558860	A	C	intron variant,non coding transcript variant	-	0.794338	-0.154598	0.0137172	-11.2703	1.84e-29
11	116736652	rs1558860	A	C	intron variant,non coding transcript variant	-	0.794338	-0.154598	0.0137172	-11.2703	1.84e-29
11	116736652	rs1558860	A	C	intron variant,non coding transcript variant	-	0.794338	-0.154598	0.0137172	-11.2703	1.84e-29
11	116736652	rs1558860	A	C	intron variant,non coding transcript variant	-	0.794338	-0.154598	0.0137172	-11.2703	1.84e-29
11	116736652	rs1558860	A	C	intron variant,non coding transcript variant	-	0.794338	-0.154598	0.0137172	-11.2703	1.84e-29
11	116736652	rs1558860	A	C	intron variant,non coding transcript variant	-	0.794338	-0.154598	0.0137172	-11.2703	1.84e-29
11	116736652	rs1558860	A	C	intron variant,non coding transcript variant	-	0.794338	-0.154598	0.0137172	-11.2703	1.84e-29
11	116736652	rs1558860	A	C	intron variant,non coding transcript variant	-	0.794338	-0.154598	0.0137172	-11.2703	1.84e-29
11	116736721	rs1558861	C	T	intron variant,non coding transcript variant	-	0.794304	-0.155038	0.0137128	-11.3061	1.22e-29
11	116736721	rs1558861	C	T	intron variant,non coding transcript variant	-	0.794304	-0.155038	0.0137128	-11.3061	1.22e-29
11	116736721	rs1558861	C	T	intron variant,non coding transcript variant	-	0.794304	-0.155038	0.0137128	-11.3061	1.22e-29
11	116736721	rs1558861	C	T	intron variant,non coding transcript variant	-	0.794304	-0.155038	0.0137128	-11.3061	1.22e-29
11	116736721	rs1558861	C	T	intron variant,non coding transcript variant	-	0.794304	-0.155038	0.0137128	-11.3061	1.22e-29
11	116736721	rs1558861	C	T	intron variant,non coding transcript variant	-	0.794304	-0.155038	0.0137128	-11.3061	1.22e-29
11	116736721	rs1558861	C	T	intron variant,non coding transcript variant	-	0.794304	-0.155038	0.0137128	-11.3061	1.22e-29
11	116736721	rs1558861	C	T	intron variant,non coding transcript variant	-	0.794304	-0.155038	0.0137128	-11.3061	1.22e-29
11	116736721	rs1558861	C	T	intron variant,non coding transcript variant	-	0.794304	-0.155038	0.0137128	-11.3061	1.22e-29
11	116736721	rs1558861	C	T	intron variant,non coding transcript variant	-	0.794304	-0.155038	0.0137128	-11.3061	1.22e-29
11	116736721	rs1558861	C	T	intron variant,non coding transcript variant	-	0.794304	-0.155038	0.0137128	-11.3061	1.22e-29
11	116736721	rs1558861	C	T	intron variant,non coding transcript variant	-	0.794304	-0.155038	0.0137128	-11.3061	1.22e-29
11	116736721	rs1558861	C	T	intron variant,non coding transcript variant	-	0.794304	-0.155038	0.0137128	-11.3061	1.22e-29
11	116736721	rs1558861	C	T	intron variant,non coding transcript variant	-	0.794304	-0.155038	0.0137128	-11.3061	1.22e-29
11	116736721	rs1558861	C	T	intron variant,non coding transcript variant	-	0.794304	-0.155038	0.0137128	-11.3061	1.22e-29
11	116736721	rs1558861	C	T	intron variant,non coding transcript variant	-	0.794304	-0.155038	0.0137128	-11.3061	1.22e-29
11	116736721	rs1558861	C	T	intron variant,non coding transcript variant	-	0.794304	-0.155038	0.0137128	-11.3061	1.22e-29
11	116736721	rs1558861	C	T	intron variant,non coding transcript variant	-	0.794304	-0.155038	0.0137128	-11.3061	1.22e-29
11	116736721	rs1558861	C	T	intron variant,non coding transcript variant	-	0.794304	-0.155038	0.0137128	-11.3061	1.22e-29
11	116736721	rs1558861	C	T	intron variant,non coding transcript variant	-	0.794304	-0.155038	0.0137128	-11.3061	1.22e-29
11	116736721	rs1558861	C	T	intron variant,non coding transcript variant	-	0.794304	-0.155038	0.0137128	-11.3061	1.22e-29
11	116736721	rs1558861	C	T	intron variant,non coding transcript variant	-	0.794304	-0.155038	0.0137128	-11.3061	1.22e-29
19	44892962	rs157582	C	T	intron variant	TOMM40	0.174076	0.115452	0.0147331	7.83626	4.64e-15
19	44892962	rs157582	C	T	intron variant	TOMM40	0.174076	0.115452	0.0147331	7.83626	4.64e-15
19	44892962	rs157582	C	T	intron variant	TOMM40	0.174076	0.115452	0.0147331	7.83626	4.64e-15
19	44892962	rs157582	C	T	intron variant	TOMM40	0.174076	0.115452	0.0147331	7.83626	4.64e-15
7	73568544	rs17145738	C	T	3 prime UTR variant	TBL2	0.0953106	-0.111924	0.0201029	-5.56754	2.58e-08
7	73568544	rs17145738	C	T	3 prime UTR variant	TBL2	0.0953106	-0.111924	0.0201029	-5.56754	2.58e-08
7	73568544	rs17145738	C	T	3 prime UTR variant	TBL2	0.0953106	-0.111924	0.0201029	-5.56754	2.58e-08
7	73568544	rs17145738	C	T	3 prime UTR variant	TBL2	0.0953106	-0.111924	0.0201029	-5.56754	2.58e-08
7	73568544	rs17145738	C	T	3 prime UTR variant	TBL2	0.0953106	-0.111924	0.0201029	-5.56754	2.58e-08
7	73568544	rs17145738	C	T	3 prime UTR variant	TBL2	0.0953106	-0.111924	0.0201029	-5.56754	2.58e-08
7	73568544	rs17145738	C	T	3 prime UTR variant	TBL2	0.0953106	-0.111924	0.0201029	-5.56754	2.58e-08
7	73568544	rs17145738	C	T	3 prime UTR variant	TBL2	0.0953106	-0.111924	0.0201029	-5.56754	2.58e-08
7	73568544	rs17145738	C	T	3 prime UTR variant	TBL2	0.0953106	-0.111924	0.0201029	-5.56754	2.58e-08
7	73568544	rs17145738	C	T	3 prime UTR variant	TBL2	0.0953106	-0.111924	0.0201029	-5.56754	2.58e-08
7	73568544	rs17145738	C	T	3 prime UTR variant	TBL2	0.0953106	-0.111924	0.0201029	-5.56754	2.58e-08
7	73568544	rs17145738	C	T	3 prime UTR variant	TBL2	0.0953106	-0.111924	0.0201029	-5.56754	2.58e-08
7	73568544	rs17145738	C	T	3 prime UTR variant	TBL2	0.0953106	-0.111924	0.0201029	-5.56754	2.58e-08
7	73568544	rs17145738	C	T	3 prime UTR variant	TBL2	0.0953106	-0.111924	0.0201029	-5.56754	2.58e-08
7	73612048	rs17145750	C	T	intron variant	MLXIPL	0.0996723	-0.11531	0.0196811	-5.85893	4.66e-09
11	116753987	rs180326	G	T	intron variant	BUD13	0.794566	-0.158792	0.0137104	-11.5818	5.09e-31
11	116753987	rs180326	G	T	intron variant	BUD13	0.794566	-0.158792	0.0137104	-11.5818	5.09e-31
11	116753987	rs180326	G	T	intron variant	BUD13	0.794566	-0.158792	0.0137104	-11.5818	5.09e-31
11	116753987	rs180326	G	T	intron variant	BUD13	0.794566	-0.158792	0.0137104	-11.5818	5.09e-31
11	116753987	rs180326	G	T	intron variant	BUD13	0.794566	-0.158792	0.0137104	-11.5818	5.09e-31
11	116753987	rs180326	G	T	intron variant	BUD13	0.794566	-0.158792	0.0137104	-11.5818	5.09e-31
11	116741111	rs180349	A	T	intron variant,non coding transcript variant	-	0.793894	-0.156835	0.0137116	-11.4381	2.7e-30
11	116741111	rs180349	A	T	intron variant,non coding transcript variant	-	0.793894	-0.156835	0.0137116	-11.4381	2.7e-30
11	116741111	rs180349	A	T	intron variant,non coding transcript variant	-	0.793894	-0.156835	0.0137116	-11.4381	2.7e-30
11	116741111	rs180349	A	T	intron variant,non coding transcript variant	-	0.793894	-0.156835	0.0137116	-11.4381	2.7e-30
11	116741111	rs180349	A	T	intron variant,non coding transcript variant	-	0.793894	-0.156835	0.0137116	-11.4381	2.7e-30
11	116741111	rs180349	A	T	intron variant,non coding transcript variant	-	0.793894	-0.156835	0.0137116	-11.4381	2.7e-30
11	116741111	rs180349	A	T	intron variant,non coding transcript variant	-	0.793894	-0.156835	0.0137116	-11.4381	2.7e-30
11	116741111	rs180349	A	T	intron variant,non coding transcript variant	-	0.793894	-0.156835	0.0137116	-11.4381	2.7e-30
11	116741111	rs180349	A	T	intron variant,non coding transcript variant	-	0.793894	-0.156835	0.0137116	-11.4381	2.7e-30
2	27578892	rs1919128	A	G	missense variant	SPATA31H1	0.472429	0.0660033	0.0114733	5.75279	8.78e-09
2	27578892	rs1919128	A	G	missense variant	SPATA31H1	0.472429	0.0660033	0.0114733	5.75279	8.78e-09
8	125465736	rs2001945	G	C	upstream gene variant	TRIB1AL	0.564083	-0.0745666	0.0115157	-6.47522	9.47e-11
8	125465736	rs2001945	G	C	upstream gene variant	TRIB1AL	0.564083	-0.0745666	0.0115157	-6.47522	9.47e-11
11	116791110	rs2072560	T	C	intron variant	APOA5	0.796115	-0.15992	0.013782	-11.6036	3.95e-31
11	116791110	rs2072560	T	C	intron variant	APOA5	0.796115	-0.15992	0.013782	-11.6036	3.95e-31
11	116791110	rs2072560	T	C	intron variant	APOA5	0.796115	-0.15992	0.013782	-11.6036	3.95e-31
11	116791110	rs2072560	T	C	intron variant	APOA5	0.796115	-0.15992	0.013782	-11.6036	3.95e-31
11	116791110	rs2072560	T	C	intron variant	APOA5	0.796115	-0.15992	0.013782	-11.6036	3.95e-31
11	116791110	rs2072560	T	C	intron variant	APOA5	0.796115	-0.15992	0.013782	-11.6036	3.95e-31
11	116791110	rs2072560	T	C	intron variant	APOA5	0.796115	-0.15992	0.013782	-11.6036	3.95e-31
11	116791110	rs2072560	T	C	intron variant	APOA5	0.796115	-0.15992	0.013782	-11.6036	3.95e-31
11	116791110	rs2072560	T	C	intron variant	APOA5	0.796115	-0.15992	0.013782	-11.6036	3.95e-31
11	116791110	rs2072560	T	C	intron variant	APOA5	0.796115	-0.15992	0.013782	-11.6036	3.95e-31
11	116791110	rs2072560	T	C	intron variant	APOA5	0.796115	-0.15992	0.013782	-11.6036	3.95e-31
11	116791110	rs2072560	T	C	intron variant	APOA5	0.796115	-0.15992	0.013782	-11.6036	3.95e-31
11	116791110	rs2072560	T	C	intron variant	APOA5	0.796115	-0.15992	0.013782	-11.6036	3.95e-31
11	116791110	rs2072560	T	C	intron variant	APOA5	0.796115	-0.15992	0.013782	-11.6036	3.95e-31
11	116791110	rs2072560	T	C	intron variant	APOA5	0.796115	-0.15992	0.013782	-11.6036	3.95e-31
11	116782580	rs2075290	C	T	intron variant	ZPR1	0.776998	-0.141925	0.013394	-10.5962	3.1e-26
11	116782580	rs2075290	C	T	intron variant	ZPR1	0.776998	-0.141925	0.013394	-10.5962	3.1e-26
11	116782580	rs2075290	C	T	intron variant	ZPR1	0.776998	-0.141925	0.013394	-10.5962	3.1e-26
11	116782580	rs2075290	C	T	intron variant	ZPR1	0.776998	-0.141925	0.013394	-10.5962	3.1e-26
11	116782580	rs2075290	C	T	intron variant	ZPR1	0.776998	-0.141925	0.013394	-10.5962	3.1e-26
11	116782580	rs2075290	C	T	intron variant	ZPR1	0.776998	-0.141925	0.013394	-10.5962	3.1e-26
11	116782580	rs2075290	C	T	intron variant	ZPR1	0.776998	-0.141925	0.013394	-10.5962	3.1e-26
11	116782580	rs2075290	C	T	intron variant	ZPR1	0.776998	-0.141925	0.013394	-10.5962	3.1e-26
11	116782580	rs2075290	C	T	intron variant	ZPR1	0.776998	-0.141925	0.013394	-10.5962	3.1e-26
11	116782580	rs2075290	C	T	intron variant	ZPR1	0.776998	-0.141925	0.013394	-10.5962	3.1e-26
11	116782580	rs2075290	C	T	intron variant	ZPR1	0.776998	-0.141925	0.013394	-10.5962	3.1e-26
11	116782580	rs2075290	C	T	intron variant	ZPR1	0.776998	-0.141925	0.013394	-10.5962	3.1e-26
11	116782580	rs2075290	C	T	intron variant	ZPR1	0.776998	-0.141925	0.013394	-10.5962	3.1e-26
11	116782580	rs2075290	C	T	intron variant	ZPR1	0.776998	-0.141925	0.013394	-10.5962	3.1e-26
11	116782580	rs2075290	C	T	intron variant	ZPR1	0.776998	-0.141925	0.013394	-10.5962	3.1e-26
11	116782580	rs2075290	C	T	intron variant	ZPR1	0.776998	-0.141925	0.013394	-10.5962	3.1e-26
11	116782580	rs2075290	C	T	intron variant	ZPR1	0.776998	-0.141925	0.013394	-10.5962	3.1e-26
11	116782580	rs2075290	C	T	intron variant	ZPR1	0.776998	-0.141925	0.013394	-10.5962	3.1e-26
11	116782580	rs2075290	C	T	intron variant	ZPR1	0.776998	-0.141925	0.013394	-10.5962	3.1e-26
11	116782580	rs2075290	C	T	intron variant	ZPR1	0.776998	-0.141925	0.013394	-10.5962	3.1e-26
11	116782580	rs2075290	C	T	intron variant	ZPR1	0.776998	-0.141925	0.013394	-10.5962	3.1e-26
11	116782580	rs2075290	C	T	intron variant	ZPR1	0.776998	-0.141925	0.013394	-10.5962	3.1e-26
11	116782580	rs2075290	C	T	intron variant	ZPR1	0.776998	-0.141925	0.013394	-10.5962	3.1e-26
11	116782580	rs2075290	C	T	intron variant	ZPR1	0.776998	-0.141925	0.013394	-10.5962	3.1e-26
11	116782580	rs2075290	C	T	intron variant	ZPR1	0.776998	-0.141925	0.013394	-10.5962	3.1e-26
11	116782580	rs2075290	C	T	intron variant	ZPR1	0.776998	-0.141925	0.013394	-10.5962	3.1e-26
11	116782580	rs2075290	C	T	intron variant	ZPR1	0.776998	-0.141925	0.013394	-10.5962	3.1e-26
11	116782580	rs2075290	C	T	intron variant	ZPR1	0.776998	-0.141925	0.013394	-10.5962	3.1e-26
11	116782580	rs2075290	C	T	intron variant	ZPR1	0.776998	-0.141925	0.013394	-10.5962	3.1e-26
11	116782580	rs2075290	C	T	intron variant	ZPR1	0.776998	-0.141925	0.013394	-10.5962	3.1e-26
11	116782580	rs2075290	C	T	intron variant	ZPR1	0.776998	-0.141925	0.013394	-10.5962	3.1e-26
11	116782580	rs2075290	C	T	intron variant	ZPR1	0.776998	-0.141925	0.013394	-10.5962	3.1e-26
11	116782580	rs2075290	C	T	intron variant	ZPR1	0.776998	-0.141925	0.013394	-10.5962	3.1e-26
11	116782580	rs2075290	C	T	intron variant	ZPR1	0.776998	-0.141925	0.013394	-10.5962	3.1e-26
11	116782580	rs2075290	C	T	intron variant	ZPR1	0.776998	-0.141925	0.013394	-10.5962	3.1e-26
11	116782580	rs2075290	C	T	intron variant	ZPR1	0.776998	-0.141925	0.013394	-10.5962	3.1e-26
11	116782580	rs2075290	C	T	intron variant	ZPR1	0.776998	-0.141925	0.013394	-10.5962	3.1e-26
19	44892362	rs2075650	A	G	intron variant	TOMM40	0.0832306	0.113874	0.0200974	5.66612	1.46e-08
19	44892362	rs2075650	A	G	intron variant	TOMM40	0.0832306	0.113874	0.0200974	5.66612	1.46e-08
19	44892362	rs2075650	A	G	intron variant	TOMM40	0.0832306	0.113874	0.0200974	5.66612	1.46e-08
11	116776891	rs2160669	C	T	3 prime UTR variant	ZPR1	0.795462	-0.155417	0.0137443	-11.3078	1.2e-29
11	116776891	rs2160669	C	T	3 prime UTR variant	ZPR1	0.795462	-0.155417	0.0137443	-11.3078	1.2e-29
11	116776891	rs2160669	C	T	3 prime UTR variant	ZPR1	0.795462	-0.155417	0.0137443	-11.3078	1.2e-29
11	116776891	rs2160669	C	T	3 prime UTR variant	ZPR1	0.795462	-0.155417	0.0137443	-11.3078	1.2e-29
11	116776891	rs2160669	C	T	3 prime UTR variant	ZPR1	0.795462	-0.155417	0.0137443	-11.3078	1.2e-29
11	116776891	rs2160669	C	T	3 prime UTR variant	ZPR1	0.795462	-0.155417	0.0137443	-11.3078	1.2e-29
11	116776891	rs2160669	C	T	3 prime UTR variant	ZPR1	0.795462	-0.155417	0.0137443	-11.3078	1.2e-29
11	116776891	rs2160669	C	T	3 prime UTR variant	ZPR1	0.795462	-0.155417	0.0137443	-11.3078	1.2e-29
11	116776891	rs2160669	C	T	3 prime UTR variant	ZPR1	0.795462	-0.155417	0.0137443	-11.3078	1.2e-29
11	116776891	rs2160669	C	T	3 prime UTR variant	ZPR1	0.795462	-0.155417	0.0137443	-11.3078	1.2e-29
11	116776891	rs2160669	C	T	3 prime UTR variant	ZPR1	0.795462	-0.155417	0.0137443	-11.3078	1.2e-29
11	116776891	rs2160669	C	T	3 prime UTR variant	ZPR1	0.795462	-0.155417	0.0137443	-11.3078	1.2e-29
11	116776891	rs2160669	C	T	3 prime UTR variant	ZPR1	0.795462	-0.155417	0.0137443	-11.3078	1.2e-29
11	116776891	rs2160669	C	T	3 prime UTR variant	ZPR1	0.795462	-0.155417	0.0137443	-11.3078	1.2e-29
11	116776891	rs2160669	C	T	3 prime UTR variant	ZPR1	0.795462	-0.155417	0.0137443	-11.3078	1.2e-29
11	116776891	rs2160669	C	T	3 prime UTR variant	ZPR1	0.795462	-0.155417	0.0137443	-11.3078	1.2e-29
11	116776891	rs2160669	C	T	3 prime UTR variant	ZPR1	0.795462	-0.155417	0.0137443	-11.3078	1.2e-29
11	116776891	rs2160669	C	T	3 prime UTR variant	ZPR1	0.795462	-0.155417	0.0137443	-11.3078	1.2e-29
11	116776891	rs2160669	C	T	3 prime UTR variant	ZPR1	0.795462	-0.155417	0.0137443	-11.3078	1.2e-29
11	116776891	rs2160669	C	T	3 prime UTR variant	ZPR1	0.795462	-0.155417	0.0137443	-11.3078	1.2e-29
11	116776891	rs2160669	C	T	3 prime UTR variant	ZPR1	0.795462	-0.155417	0.0137443	-11.3078	1.2e-29
11	116776891	rs2160669	C	T	3 prime UTR variant	ZPR1	0.795462	-0.155417	0.0137443	-11.3078	1.2e-29
11	116776891	rs2160669	C	T	3 prime UTR variant	ZPR1	0.795462	-0.155417	0.0137443	-11.3078	1.2e-29
7	73573024	rs2286276	C	T	intron variant	TBL2	0.0954345	-0.111695	0.020091	-5.55946	2.71e-08
7	73573024	rs2286276	C	T	intron variant	TBL2	0.0954345	-0.111695	0.020091	-5.55946	2.71e-08
7	73573024	rs2286276	C	T	intron variant	TBL2	0.0954345	-0.111695	0.020091	-5.55946	2.71e-08
7	73573024	rs2286276	C	T	intron variant	TBL2	0.0954345	-0.111695	0.020091	-5.55946	2.71e-08
2	27609188	rs2384656	A	G	intron variant	ZNF512	0.473207	0.0674482	0.0114743	5.87821	4.15e-09
2	27609188	rs2384656	A	G	intron variant	ZNF512	0.473207	0.0674482	0.0114743	5.87821	4.15e-09
16	53792116	rs28567725	T	C	intron variant	FTO	0.167579	0.127079	0.0148792	8.54076	1.33e-17
8	125464631	rs2954017	T	C	upstream gene variant	TRIB1AL	0.564149	-0.074647	0.0115168	-6.4816	9.08e-11
8	125464631	rs2954017	T	C	upstream gene variant	TRIB1AL	0.564149	-0.074647	0.0115168	-6.4816	9.08e-11
8	125472284	rs2954026	T	G	intron variant,non coding transcript variant	TRIB1AL	0.701407	-0.0800161	0.0123736	-6.4667	1e-10
8	125481504	rs2954033	A	G	intron variant,non coding transcript variant	TRIB1AL	0.700952	-0.0808057	0.0123715	-6.53161	6.51e-11
8	125495147	rs2954038	C	A	intron variant,non coding transcript variant	TRIB1AL	0.717845	-0.091709	0.0125763	-7.29218	3.05e-13
8	125495147	rs2954038	C	A	intron variant,non coding transcript variant	TRIB1AL	0.717845	-0.091709	0.0125763	-7.29218	3.05e-13
8	125495147	rs2954038	C	A	intron variant,non coding transcript variant	TRIB1AL	0.717845	-0.091709	0.0125763	-7.29218	3.05e-13
8	125466108	rs2980853	A	C	upstream gene variant	TRIB1AL	0.55748	-0.0737372	0.0115044	-6.40945	1.46e-10
8	125466108	rs2980853	A	C	upstream gene variant	TRIB1AL	0.55748	-0.0737372	0.0115044	-6.40945	1.46e-10
8	125495066	rs2980888	T	C	intron variant,non coding transcript variant	TRIB1AL	0.718005	-0.0919513	0.0125803	-7.30918	2.69e-13
8	125495066	rs2980888	T	C	intron variant,non coding transcript variant	TRIB1AL	0.718005	-0.0919513	0.0125803	-7.30918	2.69e-13
8	125495066	rs2980888	T	C	intron variant,non coding transcript variant	TRIB1AL	0.718005	-0.0919513	0.0125803	-7.30918	2.69e-13
8	125495066	rs2980888	T	C	intron variant,non coding transcript variant	TRIB1AL	0.718005	-0.0919513	0.0125803	-7.30918	2.69e-13
8	125495066	rs2980888	T	C	intron variant,non coding transcript variant	TRIB1AL	0.718005	-0.0919513	0.0125803	-7.30918	2.69e-13
8	125495066	rs2980888	T	C	intron variant,non coding transcript variant	TRIB1AL	0.718005	-0.0919513	0.0125803	-7.30918	2.69e-13
8	125495066	rs2980888	T	C	intron variant,non coding transcript variant	TRIB1AL	0.718005	-0.0919513	0.0125803	-7.30918	2.69e-13
8	125495066	rs2980888	T	C	intron variant,non coding transcript variant	TRIB1AL	0.718005	-0.0919513	0.0125803	-7.30918	2.69e-13
8	125495066	rs2980888	T	C	intron variant,non coding transcript variant	TRIB1AL	0.718005	-0.0919513	0.0125803	-7.30918	2.69e-13
8	19961928	rs326	A	G	intron variant	LPL	0.203706	-0.0805545	0.0144744	-5.56532	2.62e-08
8	19961928	rs326	A	G	intron variant	LPL	0.203706	-0.0805545	0.0144744	-5.56532	2.62e-08
8	19961928	rs326	A	G	intron variant	LPL	0.203706	-0.0805545	0.0144744	-5.56532	2.62e-08
8	19961928	rs326	A	G	intron variant	LPL	0.203706	-0.0805545	0.0144744	-5.56532	2.62e-08
8	19961928	rs326	A	G	intron variant	LPL	0.203706	-0.0805545	0.0144744	-5.56532	2.62e-08
8	19961928	rs326	A	G	intron variant	LPL	0.203706	-0.0805545	0.0144744	-5.56532	2.62e-08
8	19961928	rs326	A	G	intron variant	LPL	0.203706	-0.0805545	0.0144744	-5.56532	2.62e-08
8	19961928	rs326	A	G	intron variant	LPL	0.203706	-0.0805545	0.0144744	-5.56532	2.62e-08
8	19961928	rs326	A	G	intron variant	LPL	0.203706	-0.0805545	0.0144744	-5.56532	2.62e-08
8	19961928	rs326	A	G	intron variant	LPL	0.203706	-0.0805545	0.0144744	-5.56532	2.62e-08
8	19961928	rs326	A	G	intron variant	LPL	0.203706	-0.0805545	0.0144744	-5.56532	2.62e-08
8	19961928	rs326	A	G	intron variant	LPL	0.203706	-0.0805545	0.0144744	-5.56532	2.62e-08
8	19962894	rs331	G	A	intron variant	LPL	0.202135	-0.0794629	0.0145104	-5.47626	4.34e-08
7	73597712	rs35332062	G	A	missense variant,splice region variant	MLXIPL	0.097869	-0.116419	0.0198901	-5.85312	4.82e-09
7	73597712	rs35332062	G	A	missense variant,splice region variant	MLXIPL	0.097869	-0.116419	0.0198901	-5.85312	4.82e-09
7	73597712	rs35332062	G	A	missense variant,splice region variant	MLXIPL	0.097869	-0.116419	0.0198901	-5.85312	4.82e-09
11	116786845	rs3741298	C	T	intron variant	ZPR1	0.635599	-0.102832	0.0117826	-8.72749	2.6e-18
11	116786845	rs3741298	C	T	intron variant	ZPR1	0.635599	-0.102832	0.0117826	-8.72749	2.6e-18
11	116786845	rs3741298	C	T	intron variant	ZPR1	0.635599	-0.102832	0.0117826	-8.72749	2.6e-18
11	116786845	rs3741298	C	T	intron variant	ZPR1	0.635599	-0.102832	0.0117826	-8.72749	2.6e-18
11	116786845	rs3741298	C	T	intron variant	ZPR1	0.635599	-0.102832	0.0117826	-8.72749	2.6e-18
11	116786845	rs3741298	C	T	intron variant	ZPR1	0.635599	-0.102832	0.0117826	-8.72749	2.6e-18
11	116786845	rs3741298	C	T	intron variant	ZPR1	0.635599	-0.102832	0.0117826	-8.72749	2.6e-18
11	116786845	rs3741298	C	T	intron variant	ZPR1	0.635599	-0.102832	0.0117826	-8.72749	2.6e-18
11	116786845	rs3741298	C	T	intron variant	ZPR1	0.635599	-0.102832	0.0117826	-8.72749	2.6e-18
11	116786845	rs3741298	C	T	intron variant	ZPR1	0.635599	-0.102832	0.0117826	-8.72749	2.6e-18
11	116786845	rs3741298	C	T	intron variant	ZPR1	0.635599	-0.102832	0.0117826	-8.72749	2.6e-18
11	116786845	rs3741298	C	T	intron variant	ZPR1	0.635599	-0.102832	0.0117826	-8.72749	2.6e-18
11	116786845	rs3741298	C	T	intron variant	ZPR1	0.635599	-0.102832	0.0117826	-8.72749	2.6e-18
11	116786845	rs3741298	C	T	intron variant	ZPR1	0.635599	-0.102832	0.0117826	-8.72749	2.6e-18
11	116786845	rs3741298	C	T	intron variant	ZPR1	0.635599	-0.102832	0.0117826	-8.72749	2.6e-18
11	116786845	rs3741298	C	T	intron variant	ZPR1	0.635599	-0.102832	0.0117826	-8.72749	2.6e-18
11	116786845	rs3741298	C	T	intron variant	ZPR1	0.635599	-0.102832	0.0117826	-8.72749	2.6e-18
11	116786845	rs3741298	C	T	intron variant	ZPR1	0.635599	-0.102832	0.0117826	-8.72749	2.6e-18
11	116786845	rs3741298	C	T	intron variant	ZPR1	0.635599	-0.102832	0.0117826	-8.72749	2.6e-18
11	116786845	rs3741298	C	T	intron variant	ZPR1	0.635599	-0.102832	0.0117826	-8.72749	2.6e-18
11	116786845	rs3741298	C	T	intron variant	ZPR1	0.635599	-0.102832	0.0117826	-8.72749	2.6e-18
11	116786845	rs3741298	C	T	intron variant	ZPR1	0.635599	-0.102832	0.0117826	-8.72749	2.6e-18
11	116786845	rs3741298	C	T	intron variant	ZPR1	0.635599	-0.102832	0.0117826	-8.72749	2.6e-18
11	116786845	rs3741298	C	T	intron variant	ZPR1	0.635599	-0.102832	0.0117826	-8.72749	2.6e-18
11	116786845	rs3741298	C	T	intron variant	ZPR1	0.635599	-0.102832	0.0117826	-8.72749	2.6e-18
11	116786845	rs3741298	C	T	intron variant	ZPR1	0.635599	-0.102832	0.0117826	-8.72749	2.6e-18
11	116786845	rs3741298	C	T	intron variant	ZPR1	0.635599	-0.102832	0.0117826	-8.72749	2.6e-18
7	73606007	rs3812316	C	G	missense variant	MLXIPL	0.0861878	-0.141905	0.0212154	-6.68876	2.25e-11
7	73606007	rs3812316	C	G	missense variant	MLXIPL	0.0861878	-0.141905	0.0212154	-6.68876	2.25e-11
7	73606007	rs3812316	C	G	missense variant	MLXIPL	0.0861878	-0.141905	0.0212154	-6.68876	2.25e-11
7	73606007	rs3812316	C	G	missense variant	MLXIPL	0.0861878	-0.141905	0.0212154	-6.68876	2.25e-11
7	73606007	rs3812316	C	G	missense variant	MLXIPL	0.0861878	-0.141905	0.0212154	-6.68876	2.25e-11
7	73606007	rs3812316	C	G	missense variant	MLXIPL	0.0861878	-0.141905	0.0212154	-6.68876	2.25e-11
7	73606007	rs3812316	C	G	missense variant	MLXIPL	0.0861878	-0.141905	0.0212154	-6.68876	2.25e-11
7	73606007	rs3812316	C	G	missense variant	MLXIPL	0.0861878	-0.141905	0.0212154	-6.68876	2.25e-11
7	73606007	rs3812316	C	G	missense variant	MLXIPL	0.0861878	-0.141905	0.0212154	-6.68876	2.25e-11
7	73606007	rs3812316	C	G	missense variant	MLXIPL	0.0861878	-0.141905	0.0212154	-6.68876	2.25e-11
7	73606007	rs3812316	C	G	missense variant	MLXIPL	0.0861878	-0.141905	0.0212154	-6.68876	2.25e-11
7	73606007	rs3812316	C	G	missense variant	MLXIPL	0.0861878	-0.141905	0.0212154	-6.68876	2.25e-11
7	73606007	rs3812316	C	G	missense variant	MLXIPL	0.0861878	-0.141905	0.0212154	-6.68876	2.25e-11
7	73606007	rs3812316	C	G	missense variant	MLXIPL	0.0861878	-0.141905	0.0212154	-6.68876	2.25e-11
7	73606007	rs3812316	C	G	missense variant	MLXIPL	0.0861878	-0.141905	0.0212154	-6.68876	2.25e-11
7	73606007	rs3812316	C	G	missense variant	MLXIPL	0.0861878	-0.141905	0.0212154	-6.68876	2.25e-11
7	73606007	rs3812316	C	G	missense variant	MLXIPL	0.0861878	-0.141905	0.0212154	-6.68876	2.25e-11
7	73606007	rs3812316	C	G	missense variant	MLXIPL	0.0861878	-0.141905	0.0212154	-6.68876	2.25e-11
7	73606007	rs3812316	C	G	missense variant	MLXIPL	0.0861878	-0.141905	0.0212154	-6.68876	2.25e-11
7	73606007	rs3812316	C	G	missense variant	MLXIPL	0.0861878	-0.141905	0.0212154	-6.68876	2.25e-11
7	73606007	rs3812316	C	G	missense variant	MLXIPL	0.0861878	-0.141905	0.0212154	-6.68876	2.25e-11
2	27508345	rs3817588	T	C	intron variant	GCKR	0.357109	-0.0969423	0.0120727	-8.02985	9.76e-16
2	27508345	rs3817588	T	C	intron variant	GCKR	0.357109	-0.0969423	0.0120727	-8.02985	9.76e-16
11	116760991	rs3825041	T	C	intron variant	BUD13	0.797878	-0.161359	0.0137899	-11.7013	1.26e-31
11	116760991	rs3825041	T	C	intron variant	BUD13	0.797878	-0.161359	0.0137899	-11.7013	1.26e-31
11	116760991	rs3825041	T	C	intron variant	BUD13	0.797878	-0.161359	0.0137899	-11.7013	1.26e-31
11	116760991	rs3825041	T	C	intron variant	BUD13	0.797878	-0.161359	0.0137899	-11.7013	1.26e-31
11	116760991	rs3825041	T	C	intron variant	BUD13	0.797878	-0.161359	0.0137899	-11.7013	1.26e-31
11	116760991	rs3825041	T	C	intron variant	BUD13	0.797878	-0.161359	0.0137899	-11.7013	1.26e-31
11	116760991	rs3825041	T	C	intron variant	BUD13	0.797878	-0.161359	0.0137899	-11.7013	1.26e-31
11	116760991	rs3825041	T	C	intron variant	BUD13	0.797878	-0.161359	0.0137899	-11.7013	1.26e-31
11	116760991	rs3825041	T	C	intron variant	BUD13	0.797878	-0.161359	0.0137899	-11.7013	1.26e-31
11	116760991	rs3825041	T	C	intron variant	BUD13	0.797878	-0.161359	0.0137899	-11.7013	1.26e-31
11	116760991	rs3825041	T	C	intron variant	BUD13	0.797878	-0.161359	0.0137899	-11.7013	1.26e-31
11	116760991	rs3825041	T	C	intron variant	BUD13	0.797878	-0.161359	0.0137899	-11.7013	1.26e-31
11	116760991	rs3825041	T	C	intron variant	BUD13	0.797878	-0.161359	0.0137899	-11.7013	1.26e-31
11	116760991	rs3825041	T	C	intron variant	BUD13	0.797878	-0.161359	0.0137899	-11.7013	1.26e-31
11	116760991	rs3825041	T	C	intron variant	BUD13	0.797878	-0.161359	0.0137899	-11.7013	1.26e-31
11	116760991	rs3825041	T	C	intron variant	BUD13	0.797878	-0.161359	0.0137899	-11.7013	1.26e-31
19	44913574	rs390082	T	G	upstream gene variant	APOC1	0.0833873	0.130896	0.0200039	6.54349	6.01e-11
8	125472034	rs4336630	T	G	intron variant,non coding transcript variant	TRIB1AL	0.694618	-0.0785307	0.0122978	-6.38573	1.71e-10
8	125472034	rs4336630	T	G	intron variant,non coding transcript variant	TRIB1AL	0.694618	-0.0785307	0.0122978	-6.38573	1.71e-10
19	44913484	rs438811	C	T	upstream gene variant	APOC1	0.174766	0.134661	0.0146803	9.1729	4.6e-20
19	44913484	rs438811	C	T	upstream gene variant	APOC1	0.174766	0.134661	0.0146803	9.1729	4.6e-20
19	44913484	rs438811	C	T	upstream gene variant	APOC1	0.174766	0.134661	0.0146803	9.1729	4.6e-20
19	44913484	rs438811	C	T	upstream gene variant	APOC1	0.174766	0.134661	0.0146803	9.1729	4.6e-20
19	44913484	rs438811	C	T	upstream gene variant	APOC1	0.174766	0.134661	0.0146803	9.1729	4.6e-20
19	44913484	rs438811	C	T	upstream gene variant	APOC1	0.174766	0.134661	0.0146803	9.1729	4.6e-20
19	44913484	rs438811	C	T	upstream gene variant	APOC1	0.174766	0.134661	0.0146803	9.1729	4.6e-20
19	44913484	rs438811	C	T	upstream gene variant	APOC1	0.174766	0.134661	0.0146803	9.1729	4.6e-20
19	44913484	rs438811	C	T	upstream gene variant	APOC1	0.174766	0.134661	0.0146803	9.1729	4.6e-20
19	44913484	rs438811	C	T	upstream gene variant	APOC1	0.174766	0.134661	0.0146803	9.1729	4.6e-20
19	44913484	rs438811	C	T	upstream gene variant	APOC1	0.174766	0.134661	0.0146803	9.1729	4.6e-20
19	44913484	rs438811	C	T	upstream gene variant	APOC1	0.174766	0.134661	0.0146803	9.1729	4.6e-20
19	44913484	rs438811	C	T	upstream gene variant	APOC1	0.174766	0.134661	0.0146803	9.1729	4.6e-20
19	44913484	rs438811	C	T	upstream gene variant	APOC1	0.174766	0.134661	0.0146803	9.1729	4.6e-20
19	44913484	rs438811	C	T	upstream gene variant	APOC1	0.174766	0.134661	0.0146803	9.1729	4.6e-20
19	44913484	rs438811	C	T	upstream gene variant	APOC1	0.174766	0.134661	0.0146803	9.1729	4.6e-20
19	44913484	rs438811	C	T	upstream gene variant	APOC1	0.174766	0.134661	0.0146803	9.1729	4.6e-20
19	44913484	rs438811	C	T	upstream gene variant	APOC1	0.174766	0.134661	0.0146803	9.1729	4.6e-20
19	44913484	rs438811	C	T	upstream gene variant	APOC1	0.174766	0.134661	0.0146803	9.1729	4.6e-20
19	44913484	rs438811	C	T	upstream gene variant	APOC1	0.174766	0.134661	0.0146803	9.1729	4.6e-20
19	44913484	rs438811	C	T	upstream gene variant	APOC1	0.174766	0.134661	0.0146803	9.1729	4.6e-20
19	44911194	rs439401	T	C	upstream gene variant	APOC1	0.407017	0.0832076	0.0116095	7.1672	7.65e-13
19	44911194	rs439401	T	C	upstream gene variant	APOC1	0.407017	0.0832076	0.0116095	7.1672	7.65e-13
19	44911194	rs439401	T	C	upstream gene variant	APOC1	0.407017	0.0832076	0.0116095	7.1672	7.65e-13
19	44911194	rs439401	T	C	upstream gene variant	APOC1	0.407017	0.0832076	0.0116095	7.1672	7.65e-13
19	44911194	rs439401	T	C	upstream gene variant	APOC1	0.407017	0.0832076	0.0116095	7.1672	7.65e-13
19	44911194	rs439401	T	C	upstream gene variant	APOC1	0.407017	0.0832076	0.0116095	7.1672	7.65e-13
19	44911194	rs439401	T	C	upstream gene variant	APOC1	0.407017	0.0832076	0.0116095	7.1672	7.65e-13
19	44911194	rs439401	T	C	upstream gene variant	APOC1	0.407017	0.0832076	0.0116095	7.1672	7.65e-13
19	44911194	rs439401	T	C	upstream gene variant	APOC1	0.407017	0.0832076	0.0116095	7.1672	7.65e-13
19	44911194	rs439401	T	C	upstream gene variant	APOC1	0.407017	0.0832076	0.0116095	7.1672	7.65e-13
19	44911194	rs439401	T	C	upstream gene variant	APOC1	0.407017	0.0832076	0.0116095	7.1672	7.65e-13
19	44912383	rs445925	G	A	upstream gene variant	APOC1	0.083599	0.128437	0.019975	6.42989	1.28e-10
19	44912383	rs445925	G	A	upstream gene variant	APOC1	0.083599	0.128437	0.019975	6.42989	1.28e-10
19	44912383	rs445925	G	A	upstream gene variant	APOC1	0.083599	0.128437	0.019975	6.42989	1.28e-10
19	44912383	rs445925	G	A	upstream gene variant	APOC1	0.083599	0.128437	0.019975	6.42989	1.28e-10
19	44912383	rs445925	G	A	upstream gene variant	APOC1	0.083599	0.128437	0.019975	6.42989	1.28e-10
19	44912383	rs445925	G	A	upstream gene variant	APOC1	0.083599	0.128437	0.019975	6.42989	1.28e-10
19	44912383	rs445925	G	A	upstream gene variant	APOC1	0.083599	0.128437	0.019975	6.42989	1.28e-10
19	44912383	rs445925	G	A	upstream gene variant	APOC1	0.083599	0.128437	0.019975	6.42989	1.28e-10
2	27616502	rs4666000	T	C	intron variant	ZNF512	0.472544	0.0662162	0.0114861	5.76491	8.17e-09
17	67856791	rs4790908	T	G	intron variant	BPTF	0.65495	0.0741899	0.0121812	6.09055	1.13e-09
19	44912921	rs483082	G	T	upstream gene variant	APOC1	0.174725	0.133935	0.0146813	9.12284	7.32e-20
19	44912921	rs483082	G	T	upstream gene variant	APOC1	0.174725	0.133935	0.0146813	9.12284	7.32e-20
19	44912921	rs483082	G	T	upstream gene variant	APOC1	0.174725	0.133935	0.0146813	9.12284	7.32e-20
19	44912921	rs483082	G	T	upstream gene variant	APOC1	0.174725	0.133935	0.0146813	9.12284	7.32e-20
19	44912921	rs483082	G	T	upstream gene variant	APOC1	0.174725	0.133935	0.0146813	9.12284	7.32e-20
19	44912921	rs483082	G	T	upstream gene variant	APOC1	0.174725	0.133935	0.0146813	9.12284	7.32e-20
19	44912921	rs483082	G	T	upstream gene variant	APOC1	0.174725	0.133935	0.0146813	9.12284	7.32e-20
19	44912921	rs483082	G	T	upstream gene variant	APOC1	0.174725	0.133935	0.0146813	9.12284	7.32e-20
19	44912921	rs483082	G	T	upstream gene variant	APOC1	0.174725	0.133935	0.0146813	9.12284	7.32e-20
19	44912921	rs483082	G	T	upstream gene variant	APOC1	0.174725	0.133935	0.0146813	9.12284	7.32e-20
19	44912921	rs483082	G	T	upstream gene variant	APOC1	0.174725	0.133935	0.0146813	9.12284	7.32e-20
19	44912921	rs483082	G	T	upstream gene variant	APOC1	0.174725	0.133935	0.0146813	9.12284	7.32e-20
19	44912921	rs483082	G	T	upstream gene variant	APOC1	0.174725	0.133935	0.0146813	9.12284	7.32e-20
19	44912921	rs483082	G	T	upstream gene variant	APOC1	0.174725	0.133935	0.0146813	9.12284	7.32e-20
19	44912921	rs483082	G	T	upstream gene variant	APOC1	0.174725	0.133935	0.0146813	9.12284	7.32e-20
19	44912921	rs483082	G	T	upstream gene variant	APOC1	0.174725	0.133935	0.0146813	9.12284	7.32e-20
19	44912921	rs483082	G	T	upstream gene variant	APOC1	0.174725	0.133935	0.0146813	9.12284	7.32e-20
8	125468125	rs4871603	C	T	intron variant,non coding transcript variant	TRIB1AL	0.695256	-0.0784112	0.0123053	-6.37216	1.86e-10
8	125468125	rs4871603	C	T	intron variant,non coding transcript variant	TRIB1AL	0.695256	-0.0784112	0.0123053	-6.37216	1.86e-10
11	116733798	rs4938307	G	A	intron variant,non coding transcript variant	-	0.242109	-0.0950054	0.01367	-6.94992	3.65e-12
19	44915533	rs5117	T	C	intron variant	APOC1	0.169709	0.134665	0.0149058	9.03435	1.65e-19
19	44915533	rs5117	T	C	intron variant	APOC1	0.169709	0.134665	0.0149058	9.03435	1.65e-19
19	44915533	rs5117	T	C	intron variant	APOC1	0.169709	0.134665	0.0149058	9.03435	1.65e-19
19	44915533	rs5117	T	C	intron variant	APOC1	0.169709	0.134665	0.0149058	9.03435	1.65e-19
19	44915533	rs5117	T	C	intron variant	APOC1	0.169709	0.134665	0.0149058	9.03435	1.65e-19
19	44915533	rs5117	T	C	intron variant	APOC1	0.169709	0.134665	0.0149058	9.03435	1.65e-19
19	44915533	rs5117	T	C	intron variant	APOC1	0.169709	0.134665	0.0149058	9.03435	1.65e-19
19	44915533	rs5117	T	C	intron variant	APOC1	0.169709	0.134665	0.0149058	9.03435	1.65e-19
19	44915533	rs5117	T	C	intron variant	APOC1	0.169709	0.134665	0.0149058	9.03435	1.65e-19
19	44915533	rs5117	T	C	intron variant	APOC1	0.169709	0.134665	0.0149058	9.03435	1.65e-19
19	44915533	rs5117	T	C	intron variant	APOC1	0.169709	0.134665	0.0149058	9.03435	1.65e-19
11	116783719	rs603446	C	T	intron variant	ZPR1	0.277556	-0.114626	0.0130589	-8.77762	1.67e-18
11	116783719	rs603446	C	T	intron variant	ZPR1	0.277556	-0.114626	0.0130589	-8.77762	1.67e-18
11	116783719	rs603446	C	T	intron variant	ZPR1	0.277556	-0.114626	0.0130589	-8.77762	1.67e-18
11	116783719	rs603446	C	T	intron variant	ZPR1	0.277556	-0.114626	0.0130589	-8.77762	1.67e-18
17	67965117	rs60626066	G	A	intron variant	BPTF	0.64773	0.0679665	0.0122848	5.53258	3.16e-08
11	116769378	rs610675	T	A	downstream gene variant	ZPR1	0.301812	-0.0948552	0.0126878	-7.47612	7.65e-14
11	116769378	rs610675	T	A	downstream gene variant	ZPR1	0.301812	-0.0948552	0.0126878	-7.47612	7.65e-14
16	53777876	rs62033400	A	G	intron variant	FTO	0.12296	0.167045	0.0167265	9.9868	1.74e-23
16	53777876	rs62033400	A	G	intron variant	FTO	0.12296	0.167045	0.0167265	9.9868	1.74e-23
11	116769346	rs622604	T	C	downstream gene variant	ZPR1	0.301807	-0.094892	0.012688	-7.47886	7.5e-14
11	116769346	rs622604	T	C	downstream gene variant	ZPR1	0.301807	-0.094892	0.012688	-7.47886	7.5e-14
11	116769652	rs623908	A	G	downstream gene variant	ZPR1	0.30194	-0.0949199	0.0126869	-7.48175	7.33e-14
11	116769652	rs623908	A	G	downstream gene variant	ZPR1	0.30194	-0.0949199	0.0126869	-7.48175	7.33e-14
2	27512105	rs6547692	G	A	intron variant	GCKR	0.508044	-0.0970917	0.0115154	-8.43144	3.41e-17
2	27512105	rs6547692	G	A	intron variant	GCKR	0.508044	-0.0970917	0.0115154	-8.43144	3.41e-17
2	27512105	rs6547692	G	A	intron variant	GCKR	0.508044	-0.0970917	0.0115154	-8.43144	3.41e-17
11	116769521	rs6589565	A	G	downstream gene variant	ZPR1	0.796814	-0.160256	0.0137787	-11.6307	2.88e-31
11	116769521	rs6589565	A	G	downstream gene variant	ZPR1	0.796814	-0.160256	0.0137787	-11.6307	2.88e-31
11	116769521	rs6589565	A	G	downstream gene variant	ZPR1	0.796814	-0.160256	0.0137787	-11.6307	2.88e-31
11	116769521	rs6589565	A	G	downstream gene variant	ZPR1	0.796814	-0.160256	0.0137787	-11.6307	2.88e-31
11	116769521	rs6589565	A	G	downstream gene variant	ZPR1	0.796814	-0.160256	0.0137787	-11.6307	2.88e-31
11	116769521	rs6589565	A	G	downstream gene variant	ZPR1	0.796814	-0.160256	0.0137787	-11.6307	2.88e-31
11	116769521	rs6589565	A	G	downstream gene variant	ZPR1	0.796814	-0.160256	0.0137787	-11.6307	2.88e-31
11	116769521	rs6589565	A	G	downstream gene variant	ZPR1	0.796814	-0.160256	0.0137787	-11.6307	2.88e-31
11	116769521	rs6589565	A	G	downstream gene variant	ZPR1	0.796814	-0.160256	0.0137787	-11.6307	2.88e-31
11	116769521	rs6589565	A	G	downstream gene variant	ZPR1	0.796814	-0.160256	0.0137787	-11.6307	2.88e-31
11	116769521	rs6589565	A	G	downstream gene variant	ZPR1	0.796814	-0.160256	0.0137787	-11.6307	2.88e-31
11	116769521	rs6589565	A	G	downstream gene variant	ZPR1	0.796814	-0.160256	0.0137787	-11.6307	2.88e-31
11	116769521	rs6589565	A	G	downstream gene variant	ZPR1	0.796814	-0.160256	0.0137787	-11.6307	2.88e-31
11	116769521	rs6589565	A	G	downstream gene variant	ZPR1	0.796814	-0.160256	0.0137787	-11.6307	2.88e-31
11	116769521	rs6589565	A	G	downstream gene variant	ZPR1	0.796814	-0.160256	0.0137787	-11.6307	2.88e-31
11	116769521	rs6589565	A	G	downstream gene variant	ZPR1	0.796814	-0.160256	0.0137787	-11.6307	2.88e-31
11	116769521	rs6589565	A	G	downstream gene variant	ZPR1	0.796814	-0.160256	0.0137787	-11.6307	2.88e-31
11	116769521	rs6589565	A	G	downstream gene variant	ZPR1	0.796814	-0.160256	0.0137787	-11.6307	2.88e-31
11	116769521	rs6589565	A	G	downstream gene variant	ZPR1	0.796814	-0.160256	0.0137787	-11.6307	2.88e-31
11	116781707	rs6589566	G	A	intron variant	ZPR1	0.795075	-0.156803	0.0137335	-11.4175	3.42e-30
11	116781707	rs6589566	G	A	intron variant	ZPR1	0.795075	-0.156803	0.0137335	-11.4175	3.42e-30
11	116781707	rs6589566	G	A	intron variant	ZPR1	0.795075	-0.156803	0.0137335	-11.4175	3.42e-30
11	116792991	rs662799	G	A	upstream gene variant	ZPR1	0.725505	-0.215052	0.0124757	-17.2376	1.39e-66
11	116792991	rs662799	G	A	upstream gene variant	ZPR1	0.725505	-0.215052	0.0124757	-17.2376	1.39e-66
11	116792991	rs662799	G	A	upstream gene variant	ZPR1	0.725505	-0.215052	0.0124757	-17.2376	1.39e-66
11	116792991	rs662799	G	A	upstream gene variant	ZPR1	0.725505	-0.215052	0.0124757	-17.2376	1.39e-66
11	116792991	rs662799	G	A	upstream gene variant	ZPR1	0.725505	-0.215052	0.0124757	-17.2376	1.39e-66
11	116792991	rs662799	G	A	upstream gene variant	ZPR1	0.725505	-0.215052	0.0124757	-17.2376	1.39e-66
11	116792991	rs662799	G	A	upstream gene variant	ZPR1	0.725505	-0.215052	0.0124757	-17.2376	1.39e-66
11	116792991	rs662799	G	A	upstream gene variant	ZPR1	0.725505	-0.215052	0.0124757	-17.2376	1.39e-66
11	116792991	rs662799	G	A	upstream gene variant	ZPR1	0.725505	-0.215052	0.0124757	-17.2376	1.39e-66
11	116792991	rs662799	G	A	upstream gene variant	ZPR1	0.725505	-0.215052	0.0124757	-17.2376	1.39e-66
11	116792991	rs662799	G	A	upstream gene variant	ZPR1	0.725505	-0.215052	0.0124757	-17.2376	1.39e-66
11	116792991	rs662799	G	A	upstream gene variant	ZPR1	0.725505	-0.215052	0.0124757	-17.2376	1.39e-66
11	116792991	rs662799	G	A	upstream gene variant	ZPR1	0.725505	-0.215052	0.0124757	-17.2376	1.39e-66
11	116792991	rs662799	G	A	upstream gene variant	ZPR1	0.725505	-0.215052	0.0124757	-17.2376	1.39e-66
11	116792991	rs662799	G	A	upstream gene variant	ZPR1	0.725505	-0.215052	0.0124757	-17.2376	1.39e-66
8	125467120	rs6982502	C	T	intron variant,non coding transcript variant	TRIB1AL	0.564073	-0.07432	0.011515	-6.45418	1.09e-10
11	116715567	rs7350481	T	C	intergenic variant	-	0.76256	-0.1691	0.013078	-12.9301	3.04e-38
11	116715567	rs7350481	T	C	intergenic variant	-	0.76256	-0.1691	0.013078	-12.9301	3.04e-38
11	116715567	rs7350481	T	C	intergenic variant	-	0.76256	-0.1691	0.013078	-12.9301	3.04e-38
11	116715567	rs7350481	T	C	intergenic variant	-	0.76256	-0.1691	0.013078	-12.9301	3.04e-38
11	116715567	rs7350481	T	C	intergenic variant	-	0.76256	-0.1691	0.013078	-12.9301	3.04e-38
11	116715567	rs7350481	T	C	intergenic variant	-	0.76256	-0.1691	0.013078	-12.9301	3.04e-38
11	116715567	rs7350481	T	C	intergenic variant	-	0.76256	-0.1691	0.013078	-12.9301	3.04e-38
11	116813312	rs7396835	T	C	non coding transcript exon variant	LNC-RHL1	0.693327	-0.0879076	0.0122461	-7.1784	7.05e-13
11	116781775	rs7483863	A	G	intron variant	ZPR1	0.795075	-0.156803	0.0137335	-11.4175	3.42e-30
11	116781775	rs7483863	A	G	intron variant	ZPR1	0.795075	-0.156803	0.0137335	-11.4175	3.42e-30
11	116781775	rs7483863	A	G	intron variant	ZPR1	0.795075	-0.156803	0.0137335	-11.4175	3.42e-30
11	116781775	rs7483863	A	G	intron variant	ZPR1	0.795075	-0.156803	0.0137335	-11.4175	3.42e-30
11	116781775	rs7483863	A	G	intron variant	ZPR1	0.795075	-0.156803	0.0137335	-11.4175	3.42e-30
11	116781775	rs7483863	A	G	intron variant	ZPR1	0.795075	-0.156803	0.0137335	-11.4175	3.42e-30
11	116781775	rs7483863	A	G	intron variant	ZPR1	0.795075	-0.156803	0.0137335	-11.4175	3.42e-30
11	116781775	rs7483863	A	G	intron variant	ZPR1	0.795075	-0.156803	0.0137335	-11.4175	3.42e-30
11	116781775	rs7483863	A	G	intron variant	ZPR1	0.795075	-0.156803	0.0137335	-11.4175	3.42e-30
11	116781775	rs7483863	A	G	intron variant	ZPR1	0.795075	-0.156803	0.0137335	-11.4175	3.42e-30
11	116781775	rs7483863	A	G	intron variant	ZPR1	0.795075	-0.156803	0.0137335	-11.4175	3.42e-30
11	116781775	rs7483863	A	G	intron variant	ZPR1	0.795075	-0.156803	0.0137335	-11.4175	3.42e-30
11	116779090	rs75198898	G	A	intron variant	ZPR1	0.0678343	0.252575	0.021284	11.8669	1.76e-32
2	27520287	rs780092	A	G	intron variant	GCKR	0.359437	-0.0905019	0.01204	-7.51679	5.61e-14
2	27520287	rs780092	A	G	intron variant	GCKR	0.359437	-0.0905019	0.01204	-7.51679	5.61e-14
2	27520287	rs780092	A	G	intron variant	GCKR	0.359437	-0.0905019	0.01204	-7.51679	5.61e-14
2	27520287	rs780092	A	G	intron variant	GCKR	0.359437	-0.0905019	0.01204	-7.51679	5.61e-14
2	27520287	rs780092	A	G	intron variant	GCKR	0.359437	-0.0905019	0.01204	-7.51679	5.61e-14
2	27520287	rs780092	A	G	intron variant	GCKR	0.359437	-0.0905019	0.01204	-7.51679	5.61e-14
2	27519736	rs780093	T	C	intron variant	GCKR	0.516328	-0.0926188	0.0114814	-8.06689	7.21e-16
2	27519736	rs780093	T	C	intron variant	GCKR	0.516328	-0.0926188	0.0114814	-8.06689	7.21e-16
2	27519736	rs780093	T	C	intron variant	GCKR	0.516328	-0.0926188	0.0114814	-8.06689	7.21e-16
2	27519736	rs780093	T	C	intron variant	GCKR	0.516328	-0.0926188	0.0114814	-8.06689	7.21e-16
2	27519736	rs780093	T	C	intron variant	GCKR	0.516328	-0.0926188	0.0114814	-8.06689	7.21e-16
2	27519736	rs780093	T	C	intron variant	GCKR	0.516328	-0.0926188	0.0114814	-8.06689	7.21e-16
2	27519736	rs780093	T	C	intron variant	GCKR	0.516328	-0.0926188	0.0114814	-8.06689	7.21e-16
2	27519736	rs780093	T	C	intron variant	GCKR	0.516328	-0.0926188	0.0114814	-8.06689	7.21e-16
2	27519736	rs780093	T	C	intron variant	GCKR	0.516328	-0.0926188	0.0114814	-8.06689	7.21e-16
2	27519736	rs780093	T	C	intron variant	GCKR	0.516328	-0.0926188	0.0114814	-8.06689	7.21e-16
2	27519736	rs780093	T	C	intron variant	GCKR	0.516328	-0.0926188	0.0114814	-8.06689	7.21e-16
2	27519736	rs780093	T	C	intron variant	GCKR	0.516328	-0.0926188	0.0114814	-8.06689	7.21e-16
2	27519736	rs780093	T	C	intron variant	GCKR	0.516328	-0.0926188	0.0114814	-8.06689	7.21e-16
2	27519736	rs780093	T	C	intron variant	GCKR	0.516328	-0.0926188	0.0114814	-8.06689	7.21e-16
2	27519736	rs780093	T	C	intron variant	GCKR	0.516328	-0.0926188	0.0114814	-8.06689	7.21e-16
2	27519736	rs780093	T	C	intron variant	GCKR	0.516328	-0.0926188	0.0114814	-8.06689	7.21e-16
2	27518370	rs780094	T	C	intron variant	GCKR	0.519075	-0.0939349	0.0114753	-8.18584	2.7e-16
2	27518370	rs780094	T	C	intron variant	GCKR	0.519075	-0.0939349	0.0114753	-8.18584	2.7e-16
2	27518370	rs780094	T	C	intron variant	GCKR	0.519075	-0.0939349	0.0114753	-8.18584	2.7e-16
2	27518370	rs780094	T	C	intron variant	GCKR	0.519075	-0.0939349	0.0114753	-8.18584	2.7e-16
2	27518370	rs780094	T	C	intron variant	GCKR	0.519075	-0.0939349	0.0114753	-8.18584	2.7e-16
2	27518370	rs780094	T	C	intron variant	GCKR	0.519075	-0.0939349	0.0114753	-8.18584	2.7e-16
2	27518370	rs780094	T	C	intron variant	GCKR	0.519075	-0.0939349	0.0114753	-8.18584	2.7e-16
2	27518370	rs780094	T	C	intron variant	GCKR	0.519075	-0.0939349	0.0114753	-8.18584	2.7e-16
2	27518370	rs780094	T	C	intron variant	GCKR	0.519075	-0.0939349	0.0114753	-8.18584	2.7e-16
2	27518370	rs780094	T	C	intron variant	GCKR	0.519075	-0.0939349	0.0114753	-8.18584	2.7e-16
2	27518370	rs780094	T	C	intron variant	GCKR	0.519075	-0.0939349	0.0114753	-8.18584	2.7e-16
2	27518370	rs780094	T	C	intron variant	GCKR	0.519075	-0.0939349	0.0114753	-8.18584	2.7e-16
2	27518370	rs780094	T	C	intron variant	GCKR	0.519075	-0.0939349	0.0114753	-8.18584	2.7e-16
2	27518370	rs780094	T	C	intron variant	GCKR	0.519075	-0.0939349	0.0114753	-8.18584	2.7e-16
2	27518370	rs780094	T	C	intron variant	GCKR	0.519075	-0.0939349	0.0114753	-8.18584	2.7e-16
2	27518370	rs780094	T	C	intron variant	GCKR	0.519075	-0.0939349	0.0114753	-8.18584	2.7e-16
2	27518370	rs780094	T	C	intron variant	GCKR	0.519075	-0.0939349	0.0114753	-8.18584	2.7e-16
2	27518370	rs780094	T	C	intron variant	GCKR	0.519075	-0.0939349	0.0114753	-8.18584	2.7e-16
2	27518370	rs780094	T	C	intron variant	GCKR	0.519075	-0.0939349	0.0114753	-8.18584	2.7e-16
2	27518370	rs780094	T	C	intron variant	GCKR	0.519075	-0.0939349	0.0114753	-8.18584	2.7e-16
2	27518370	rs780094	T	C	intron variant	GCKR	0.519075	-0.0939349	0.0114753	-8.18584	2.7e-16
2	27518370	rs780094	T	C	intron variant	GCKR	0.519075	-0.0939349	0.0114753	-8.18584	2.7e-16
2	27518370	rs780094	T	C	intron variant	GCKR	0.519075	-0.0939349	0.0114753	-8.18584	2.7e-16
7	73598455	rs79624003	A	G	intron variant	MLXIPL	0.097781	-0.116873	0.0199072	-5.87089	4.33e-09
7	73598455	rs79624003	A	G	intron variant	MLXIPL	0.097781	-0.116873	0.0199072	-5.87089	4.33e-09
7	73598455	rs79624003	A	G	intron variant	MLXIPL	0.097781	-0.116873	0.0199072	-5.87089	4.33e-09
7	73598455	rs79624003	A	G	intron variant	MLXIPL	0.097781	-0.116873	0.0199072	-5.87089	4.33e-09
7	73598455	rs79624003	A	G	intron variant	MLXIPL	0.097781	-0.116873	0.0199072	-5.87089	4.33e-09
7	73598455	rs79624003	A	G	intron variant	MLXIPL	0.097781	-0.116873	0.0199072	-5.87089	4.33e-09
7	73598455	rs79624003	A	G	intron variant	MLXIPL	0.097781	-0.116873	0.0199072	-5.87089	4.33e-09
7	73598455	rs79624003	A	G	intron variant	MLXIPL	0.097781	-0.116873	0.0199072	-5.87089	4.33e-09
7	73598455	rs79624003	A	G	intron variant	MLXIPL	0.097781	-0.116873	0.0199072	-5.87089	4.33e-09
7	73598455	rs79624003	A	G	intron variant	MLXIPL	0.097781	-0.116873	0.0199072	-5.87089	4.33e-09
7	73598455	rs79624003	A	G	intron variant	MLXIPL	0.097781	-0.116873	0.0199072	-5.87089	4.33e-09
7	73598455	rs79624003	A	G	intron variant	MLXIPL	0.097781	-0.116873	0.0199072	-5.87089	4.33e-09
7	73598455	rs79624003	A	G	intron variant	MLXIPL	0.097781	-0.116873	0.0199072	-5.87089	4.33e-09
7	73598455	rs79624003	A	G	intron variant	MLXIPL	0.097781	-0.116873	0.0199072	-5.87089	4.33e-09
7	73598455	rs79624003	A	G	intron variant	MLXIPL	0.097781	-0.116873	0.0199072	-5.87089	4.33e-09
7	73598455	rs79624003	A	G	intron variant	MLXIPL	0.097781	-0.116873	0.0199072	-5.87089	4.33e-09
7	73598455	rs79624003	A	G	intron variant	MLXIPL	0.097781	-0.116873	0.0199072	-5.87089	4.33e-09
7	73598455	rs79624003	A	G	intron variant	MLXIPL	0.097781	-0.116873	0.0199072	-5.87089	4.33e-09
7	73598455	rs79624003	A	G	intron variant	MLXIPL	0.097781	-0.116873	0.0199072	-5.87089	4.33e-09
7	73598455	rs79624003	A	G	intron variant	MLXIPL	0.097781	-0.116873	0.0199072	-5.87089	4.33e-09
7	73598455	rs79624003	A	G	intron variant	MLXIPL	0.097781	-0.116873	0.0199072	-5.87089	4.33e-09
2	27520348	rs814295	A	G	intron variant	GCKR	0.361213	-0.0897902	0.0120243	-7.46742	8.18e-14
11	116741017	rs9326246	C	G	intron variant,non coding transcript variant	-	0.794356	-0.157504	0.0137215	-11.4786	1.69e-30
11	116741017	rs9326246	C	G	intron variant,non coding transcript variant	-	0.794356	-0.157504	0.0137215	-11.4786	1.69e-30
11	116741017	rs9326246	C	G	intron variant,non coding transcript variant	-	0.794356	-0.157504	0.0137215	-11.4786	1.69e-30
11	116741017	rs9326246	C	G	intron variant,non coding transcript variant	-	0.794356	-0.157504	0.0137215	-11.4786	1.69e-30
11	116741017	rs9326246	C	G	intron variant,non coding transcript variant	-	0.794356	-0.157504	0.0137215	-11.4786	1.69e-30
11	116741017	rs9326246	C	G	intron variant,non coding transcript variant	-	0.794356	-0.157504	0.0137215	-11.4786	1.69e-30
11	116741017	rs9326246	C	G	intron variant,non coding transcript variant	-	0.794356	-0.157504	0.0137215	-11.4786	1.69e-30
11	116741017	rs9326246	C	G	intron variant,non coding transcript variant	-	0.794356	-0.157504	0.0137215	-11.4786	1.69e-30
11	116741017	rs9326246	C	G	intron variant,non coding transcript variant	-	0.794356	-0.157504	0.0137215	-11.4786	1.69e-30
11	116741017	rs9326246	C	G	intron variant,non coding transcript variant	-	0.794356	-0.157504	0.0137215	-11.4786	1.69e-30
11	116741017	rs9326246	C	G	intron variant,non coding transcript variant	-	0.794356	-0.157504	0.0137215	-11.4786	1.69e-30
11	116741017	rs9326246	C	G	intron variant,non coding transcript variant	-	0.794356	-0.157504	0.0137215	-11.4786	1.69e-30
11	116741017	rs9326246	C	G	intron variant,non coding transcript variant	-	0.794356	-0.157504	0.0137215	-11.4786	1.69e-30
11	116741017	rs9326246	C	G	intron variant,non coding transcript variant	-	0.794356	-0.157504	0.0137215	-11.4786	1.69e-30
11	116741017	rs9326246	C	G	intron variant,non coding transcript variant	-	0.794356	-0.157504	0.0137215	-11.4786	1.69e-30
11	116741017	rs9326246	C	G	intron variant,non coding transcript variant	-	0.794356	-0.157504	0.0137215	-11.4786	1.69e-30
11	116741017	rs9326246	C	G	intron variant,non coding transcript variant	-	0.794356	-0.157504	0.0137215	-11.4786	1.69e-30
11	116778201	rs964184	G	C	3 prime UTR variant	ZPR1	0.794989	-0.155959	0.0137306	-11.3585	6.73e-30
11	116778201	rs964184	G	C	3 prime UTR variant	ZPR1	0.794989	-0.155959	0.0137306	-11.3585	6.73e-30
11	116778201	rs964184	G	C	3 prime UTR variant	ZPR1	0.794989	-0.155959	0.0137306	-11.3585	6.73e-30
11	116778201	rs964184	G	C	3 prime UTR variant	ZPR1	0.794989	-0.155959	0.0137306	-11.3585	6.73e-30
11	116778201	rs964184	G	C	3 prime UTR variant	ZPR1	0.794989	-0.155959	0.0137306	-11.3585	6.73e-30
11	116778201	rs964184	G	C	3 prime UTR variant	ZPR1	0.794989	-0.155959	0.0137306	-11.3585	6.73e-30
11	116778201	rs964184	G	C	3 prime UTR variant	ZPR1	0.794989	-0.155959	0.0137306	-11.3585	6.73e-30
11	116778201	rs964184	G	C	3 prime UTR variant	ZPR1	0.794989	-0.155959	0.0137306	-11.3585	6.73e-30
11	116778201	rs964184	G	C	3 prime UTR variant	ZPR1	0.794989	-0.155959	0.0137306	-11.3585	6.73e-30
11	116778201	rs964184	G	C	3 prime UTR variant	ZPR1	0.794989	-0.155959	0.0137306	-11.3585	6.73e-30
11	116778201	rs964184	G	C	3 prime UTR variant	ZPR1	0.794989	-0.155959	0.0137306	-11.3585	6.73e-30
11	116778201	rs964184	G	C	3 prime UTR variant	ZPR1	0.794989	-0.155959	0.0137306	-11.3585	6.73e-30
11	116778201	rs964184	G	C	3 prime UTR variant	ZPR1	0.794989	-0.155959	0.0137306	-11.3585	6.73e-30
11	116778201	rs964184	G	C	3 prime UTR variant	ZPR1	0.794989	-0.155959	0.0137306	-11.3585	6.73e-30
11	116778201	rs964184	G	C	3 prime UTR variant	ZPR1	0.794989	-0.155959	0.0137306	-11.3585	6.73e-30
11	116778201	rs964184	G	C	3 prime UTR variant	ZPR1	0.794989	-0.155959	0.0137306	-11.3585	6.73e-30
11	116778201	rs964184	G	C	3 prime UTR variant	ZPR1	0.794989	-0.155959	0.0137306	-11.3585	6.73e-30
11	116778201	rs964184	G	C	3 prime UTR variant	ZPR1	0.794989	-0.155959	0.0137306	-11.3585	6.73e-30
11	116778201	rs964184	G	C	3 prime UTR variant	ZPR1	0.794989	-0.155959	0.0137306	-11.3585	6.73e-30
11	116778201	rs964184	G	C	3 prime UTR variant	ZPR1	0.794989	-0.155959	0.0137306	-11.3585	6.73e-30
11	116778201	rs964184	G	C	3 prime UTR variant	ZPR1	0.794989	-0.155959	0.0137306	-11.3585	6.73e-30
11	116778201	rs964184	G	C	3 prime UTR variant	ZPR1	0.794989	-0.155959	0.0137306	-11.3585	6.73e-30
11	116778201	rs964184	G	C	3 prime UTR variant	ZPR1	0.794989	-0.155959	0.0137306	-11.3585	6.73e-30
11	116778201	rs964184	G	C	3 prime UTR variant	ZPR1	0.794989	-0.155959	0.0137306	-11.3585	6.73e-30
11	116778201	rs964184	G	C	3 prime UTR variant	ZPR1	0.794989	-0.155959	0.0137306	-11.3585	6.73e-30
11	116778201	rs964184	G	C	3 prime UTR variant	ZPR1	0.794989	-0.155959	0.0137306	-11.3585	6.73e-30
11	116778201	rs964184	G	C	3 prime UTR variant	ZPR1	0.794989	-0.155959	0.0137306	-11.3585	6.73e-30
11	116778201	rs964184	G	C	3 prime UTR variant	ZPR1	0.794989	-0.155959	0.0137306	-11.3585	6.73e-30
11	116778201	rs964184	G	C	3 prime UTR variant	ZPR1	0.794989	-0.155959	0.0137306	-11.3585	6.73e-30
11	116778201	rs964184	G	C	3 prime UTR variant	ZPR1	0.794989	-0.155959	0.0137306	-11.3585	6.73e-30
11	116778201	rs964184	G	C	3 prime UTR variant	ZPR1	0.794989	-0.155959	0.0137306	-11.3585	6.73e-30
11	116778201	rs964184	G	C	3 prime UTR variant	ZPR1	0.794989	-0.155959	0.0137306	-11.3585	6.73e-30
11	116778201	rs964184	G	C	3 prime UTR variant	ZPR1	0.794989	-0.155959	0.0137306	-11.3585	6.73e-30
11	116778201	rs964184	G	C	3 prime UTR variant	ZPR1	0.794989	-0.155959	0.0137306	-11.3585	6.73e-30
11	116778201	rs964184	G	C	3 prime UTR variant	ZPR1	0.794989	-0.155959	0.0137306	-11.3585	6.73e-30
11	116778201	rs964184	G	C	3 prime UTR variant	ZPR1	0.794989	-0.155959	0.0137306	-11.3585	6.73e-30
11	116778201	rs964184	G	C	3 prime UTR variant	ZPR1	0.794989	-0.155959	0.0137306	-11.3585	6.73e-30
11	116778201	rs964184	G	C	3 prime UTR variant	ZPR1	0.794989	-0.155959	0.0137306	-11.3585	6.73e-30
11	116778201	rs964184	G	C	3 prime UTR variant	ZPR1	0.794989	-0.155959	0.0137306	-11.3585	6.73e-30
11	116778201	rs964184	G	C	3 prime UTR variant	ZPR1	0.794989	-0.155959	0.0137306	-11.3585	6.73e-30
11	116778201	rs964184	G	C	3 prime UTR variant	ZPR1	0.794989	-0.155959	0.0137306	-11.3585	6.73e-30
11	116778201	rs964184	G	C	3 prime UTR variant	ZPR1	0.794989	-0.155959	0.0137306	-11.3585	6.73e-30
11	116778201	rs964184	G	C	3 prime UTR variant	ZPR1	0.794989	-0.155959	0.0137306	-11.3585	6.73e-30
11	116778201	rs964184	G	C	3 prime UTR variant	ZPR1	0.794989	-0.155959	0.0137306	-11.3585	6.73e-30
11	116778201	rs964184	G	C	3 prime UTR variant	ZPR1	0.794989	-0.155959	0.0137306	-11.3585	6.73e-30
11	116778201	rs964184	G	C	3 prime UTR variant	ZPR1	0.794989	-0.155959	0.0137306	-11.3585	6.73e-30
11	116778201	rs964184	G	C	3 prime UTR variant	ZPR1	0.794989	-0.155959	0.0137306	-11.3585	6.73e-30
11	116778201	rs964184	G	C	3 prime UTR variant	ZPR1	0.794989	-0.155959	0.0137306	-11.3585	6.73e-30
11	116778201	rs964184	G	C	3 prime UTR variant	ZPR1	0.794989	-0.155959	0.0137306	-11.3585	6.73e-30
11	116778201	rs964184	G	C	3 prime UTR variant	ZPR1	0.794989	-0.155959	0.0137306	-11.3585	6.73e-30
11	116778201	rs964184	G	C	3 prime UTR variant	ZPR1	0.794989	-0.155959	0.0137306	-11.3585	6.73e-30
11	116778201	rs964184	G	C	3 prime UTR variant	ZPR1	0.794989	-0.155959	0.0137306	-11.3585	6.73e-30
11	116778201	rs964184	G	C	3 prime UTR variant	ZPR1	0.794989	-0.155959	0.0137306	-11.3585	6.73e-30
11	116778201	rs964184	G	C	3 prime UTR variant	ZPR1	0.794989	-0.155959	0.0137306	-11.3585	6.73e-30
11	116778201	rs964184	G	C	3 prime UTR variant	ZPR1	0.794989	-0.155959	0.0137306	-11.3585	6.73e-30
11	116778201	rs964184	G	C	3 prime UTR variant	ZPR1	0.794989	-0.155959	0.0137306	-11.3585	6.73e-30
11	116778201	rs964184	G	C	3 prime UTR variant	ZPR1	0.794989	-0.155959	0.0137306	-11.3585	6.73e-30
11	116778201	rs964184	G	C	3 prime UTR variant	ZPR1	0.794989	-0.155959	0.0137306	-11.3585	6.73e-30
11	116778201	rs964184	G	C	3 prime UTR variant	ZPR1	0.794989	-0.155959	0.0137306	-11.3585	6.73e-30
11	116778201	rs964184	G	C	3 prime UTR variant	ZPR1	0.794989	-0.155959	0.0137306	-11.3585	6.73e-30
11	116778201	rs964184	G	C	3 prime UTR variant	ZPR1	0.794989	-0.155959	0.0137306	-11.3585	6.73e-30
11	116778201	rs964184	G	C	3 prime UTR variant	ZPR1	0.794989	-0.155959	0.0137306	-11.3585	6.73e-30
11	116778201	rs964184	G	C	3 prime UTR variant	ZPR1	0.794989	-0.155959	0.0137306	-11.3585	6.73e-30
11	116778201	rs964184	G	C	3 prime UTR variant	ZPR1	0.794989	-0.155959	0.0137306	-11.3585	6.73e-30
11	116778201	rs964184	G	C	3 prime UTR variant	ZPR1	0.794989	-0.155959	0.0137306	-11.3585	6.73e-30
11	116778201	rs964184	G	C	3 prime UTR variant	ZPR1	0.794989	-0.155959	0.0137306	-11.3585	6.73e-30
11	116778201	rs964184	G	C	3 prime UTR variant	ZPR1	0.794989	-0.155959	0.0137306	-11.3585	6.73e-30
11	116778201	rs964184	G	C	3 prime UTR variant	ZPR1	0.794989	-0.155959	0.0137306	-11.3585	6.73e-30
11	116778201	rs964184	G	C	3 prime UTR variant	ZPR1	0.794989	-0.155959	0.0137306	-11.3585	6.73e-30
11	116778201	rs964184	G	C	3 prime UTR variant	ZPR1	0.794989	-0.155959	0.0137306	-11.3585	6.73e-30
11	116778201	rs964184	G	C	3 prime UTR variant	ZPR1	0.794989	-0.155959	0.0137306	-11.3585	6.73e-30
11	116778201	rs964184	G	C	3 prime UTR variant	ZPR1	0.794989	-0.155959	0.0137306	-11.3585	6.73e-30
11	116778201	rs964184	G	C	3 prime UTR variant	ZPR1	0.794989	-0.155959	0.0137306	-11.3585	6.73e-30
11	116778201	rs964184	G	C	3 prime UTR variant	ZPR1	0.794989	-0.155959	0.0137306	-11.3585	6.73e-30
11	116778201	rs964184	G	C	3 prime UTR variant	ZPR1	0.794989	-0.155959	0.0137306	-11.3585	6.73e-30
11	116778201	rs964184	G	C	3 prime UTR variant	ZPR1	0.794989	-0.155959	0.0137306	-11.3585	6.73e-30
11	116778201	rs964184	G	C	3 prime UTR variant	ZPR1	0.794989	-0.155959	0.0137306	-11.3585	6.73e-30
11	116778201	rs964184	G	C	3 prime UTR variant	ZPR1	0.794989	-0.155959	0.0137306	-11.3585	6.73e-30
11	116778201	rs964184	G	C	3 prime UTR variant	ZPR1	0.794989	-0.155959	0.0137306	-11.3585	6.73e-30
11	116778201	rs964184	G	C	3 prime UTR variant	ZPR1	0.794989	-0.155959	0.0137306	-11.3585	6.73e-30
11	116778201	rs964184	G	C	3 prime UTR variant	ZPR1	0.794989	-0.155959	0.0137306	-11.3585	6.73e-30
11	116778201	rs964184	G	C	3 prime UTR variant	ZPR1	0.794989	-0.155959	0.0137306	-11.3585	6.73e-30
11	116778201	rs964184	G	C	3 prime UTR variant	ZPR1	0.794989	-0.155959	0.0137306	-11.3585	6.73e-30
11	116778201	rs964184	G	C	3 prime UTR variant	ZPR1	0.794989	-0.155959	0.0137306	-11.3585	6.73e-30
11	116778201	rs964184	G	C	3 prime UTR variant	ZPR1	0.794989	-0.155959	0.0137306	-11.3585	6.73e-30
11	116778201	rs964184	G	C	3 prime UTR variant	ZPR1	0.794989	-0.155959	0.0137306	-11.3585	6.73e-30
11	116778201	rs964184	G	C	3 prime UTR variant	ZPR1	0.794989	-0.155959	0.0137306	-11.3585	6.73e-30
11	116778201	rs964184	G	C	3 prime UTR variant	ZPR1	0.794989	-0.155959	0.0137306	-11.3585	6.73e-30
11	116778201	rs964184	G	C	3 prime UTR variant	ZPR1	0.794989	-0.155959	0.0137306	-11.3585	6.73e-30
11	116778201	rs964184	G	C	3 prime UTR variant	ZPR1	0.794989	-0.155959	0.0137306	-11.3585	6.73e-30
11	116778201	rs964184	G	C	3 prime UTR variant	ZPR1	0.794989	-0.155959	0.0137306	-11.3585	6.73e-30
11	116778201	rs964184	G	C	3 prime UTR variant	ZPR1	0.794989	-0.155959	0.0137306	-11.3585	6.73e-30
11	116778201	rs964184	G	C	3 prime UTR variant	ZPR1	0.794989	-0.155959	0.0137306	-11.3585	6.73e-30
11	116778201	rs964184	G	C	3 prime UTR variant	ZPR1	0.794989	-0.155959	0.0137306	-11.3585	6.73e-30
11	116778201	rs964184	G	C	3 prime UTR variant	ZPR1	0.794989	-0.155959	0.0137306	-11.3585	6.73e-30
11	116778201	rs964184	G	C	3 prime UTR variant	ZPR1	0.794989	-0.155959	0.0137306	-11.3585	6.73e-30
11	116778201	rs964184	G	C	3 prime UTR variant	ZPR1	0.794989	-0.155959	0.0137306	-11.3585	6.73e-30
11	116778201	rs964184	G	C	3 prime UTR variant	ZPR1	0.794989	-0.155959	0.0137306	-11.3585	6.73e-30
11	116778201	rs964184	G	C	3 prime UTR variant	ZPR1	0.794989	-0.155959	0.0137306	-11.3585	6.73e-30
11	116778201	rs964184	G	C	3 prime UTR variant	ZPR1	0.794989	-0.155959	0.0137306	-11.3585	6.73e-30
11	116778201	rs964184	G	C	3 prime UTR variant	ZPR1	0.794989	-0.155959	0.0137306	-11.3585	6.73e-30
11	116778201	rs964184	G	C	3 prime UTR variant	ZPR1	0.794989	-0.155959	0.0137306	-11.3585	6.73e-30
11	116778201	rs964184	G	C	3 prime UTR variant	ZPR1	0.794989	-0.155959	0.0137306	-11.3585	6.73e-30
11	116778201	rs964184	G	C	3 prime UTR variant	ZPR1	0.794989	-0.155959	0.0137306	-11.3585	6.73e-30
11	116778201	rs964184	G	C	3 prime UTR variant	ZPR1	0.794989	-0.155959	0.0137306	-11.3585	6.73e-30
11	116778201	rs964184	G	C	3 prime UTR variant	ZPR1	0.794989	-0.155959	0.0137306	-11.3585	6.73e-30
11	116778201	rs964184	G	C	3 prime UTR variant	ZPR1	0.794989	-0.155959	0.0137306	-11.3585	6.73e-30
11	116778201	rs964184	G	C	3 prime UTR variant	ZPR1	0.794989	-0.155959	0.0137306	-11.3585	6.73e-30
11	116778201	rs964184	G	C	3 prime UTR variant	ZPR1	0.794989	-0.155959	0.0137306	-11.3585	6.73e-30
11	116778201	rs964184	G	C	3 prime UTR variant	ZPR1	0.794989	-0.155959	0.0137306	-11.3585	6.73e-30
11	116778201	rs964184	G	C	3 prime UTR variant	ZPR1	0.794989	-0.155959	0.0137306	-11.3585	6.73e-30
11	116778201	rs964184	G	C	3 prime UTR variant	ZPR1	0.794989	-0.155959	0.0137306	-11.3585	6.73e-30
11	116778201	rs964184	G	C	3 prime UTR variant	ZPR1	0.794989	-0.155959	0.0137306	-11.3585	6.73e-30
11	116778201	rs964184	G	C	3 prime UTR variant	ZPR1	0.794989	-0.155959	0.0137306	-11.3585	6.73e-30
11	116778201	rs964184	G	C	3 prime UTR variant	ZPR1	0.794989	-0.155959	0.0137306	-11.3585	6.73e-30
11	116778201	rs964184	G	C	3 prime UTR variant	ZPR1	0.794989	-0.155959	0.0137306	-11.3585	6.73e-30
11	116778201	rs964184	G	C	3 prime UTR variant	ZPR1	0.794989	-0.155959	0.0137306	-11.3585	6.73e-30
11	116778201	rs964184	G	C	3 prime UTR variant	ZPR1	0.794989	-0.155959	0.0137306	-11.3585	6.73e-30
11	116778201	rs964184	G	C	3 prime UTR variant	ZPR1	0.794989	-0.155959	0.0137306	-11.3585	6.73e-30
11	116778201	rs964184	G	C	3 prime UTR variant	ZPR1	0.794989	-0.155959	0.0137306	-11.3585	6.73e-30
11	116778201	rs964184	G	C	3 prime UTR variant	ZPR1	0.794989	-0.155959	0.0137306	-11.3585	6.73e-30
11	116778201	rs964184	G	C	3 prime UTR variant	ZPR1	0.794989	-0.155959	0.0137306	-11.3585	6.73e-30
11	116778201	rs964184	G	C	3 prime UTR variant	ZPR1	0.794989	-0.155959	0.0137306	-11.3585	6.73e-30
11	116778201	rs964184	G	C	3 prime UTR variant	ZPR1	0.794989	-0.155959	0.0137306	-11.3585	6.73e-30
11	116778201	rs964184	G	C	3 prime UTR variant	ZPR1	0.794989	-0.155959	0.0137306	-11.3585	6.73e-30
11	116778201	rs964184	G	C	3 prime UTR variant	ZPR1	0.794989	-0.155959	0.0137306	-11.3585	6.73e-30
11	116778201	rs964184	G	C	3 prime UTR variant	ZPR1	0.794989	-0.155959	0.0137306	-11.3585	6.73e-30
11	116778201	rs964184	G	C	3 prime UTR variant	ZPR1	0.794989	-0.155959	0.0137306	-11.3585	6.73e-30
11	116778201	rs964184	G	C	3 prime UTR variant	ZPR1	0.794989	-0.155959	0.0137306	-11.3585	6.73e-30
11	116778201	rs964184	G	C	3 prime UTR variant	ZPR1	0.794989	-0.155959	0.0137306	-11.3585	6.73e-30
11	116778201	rs964184	G	C	3 prime UTR variant	ZPR1	0.794989	-0.155959	0.0137306	-11.3585	6.73e-30
11	116778201	rs964184	G	C	3 prime UTR variant	ZPR1	0.794989	-0.155959	0.0137306	-11.3585	6.73e-30
11	116778201	rs964184	G	C	3 prime UTR variant	ZPR1	0.794989	-0.155959	0.0137306	-11.3585	6.73e-30
11	116778201	rs964184	G	C	3 prime UTR variant	ZPR1	0.794989	-0.155959	0.0137306	-11.3585	6.73e-30
11	116778201	rs964184	G	C	3 prime UTR variant	ZPR1	0.794989	-0.155959	0.0137306	-11.3585	6.73e-30
11	116778201	rs964184	G	C	3 prime UTR variant	ZPR1	0.794989	-0.155959	0.0137306	-11.3585	6.73e-30
11	116778201	rs964184	G	C	3 prime UTR variant	ZPR1	0.794989	-0.155959	0.0137306	-11.3585	6.73e-30
11	116778201	rs964184	G	C	3 prime UTR variant	ZPR1	0.794989	-0.155959	0.0137306	-11.3585	6.73e-30
11	116778201	rs964184	G	C	3 prime UTR variant	ZPR1	0.794989	-0.155959	0.0137306	-11.3585	6.73e-30
11	116778201	rs964184	G	C	3 prime UTR variant	ZPR1	0.794989	-0.155959	0.0137306	-11.3585	6.73e-30
11	116778201	rs964184	G	C	3 prime UTR variant	ZPR1	0.794989	-0.155959	0.0137306	-11.3585	6.73e-30
11	116778201	rs964184	G	C	3 prime UTR variant	ZPR1	0.794989	-0.155959	0.0137306	-11.3585	6.73e-30
11	116778201	rs964184	G	C	3 prime UTR variant	ZPR1	0.794989	-0.155959	0.0137306	-11.3585	6.73e-30
11	116778201	rs964184	G	C	3 prime UTR variant	ZPR1	0.794989	-0.155959	0.0137306	-11.3585	6.73e-30
11	116778201	rs964184	G	C	3 prime UTR variant	ZPR1	0.794989	-0.155959	0.0137306	-11.3585	6.73e-30
11	116778201	rs964184	G	C	3 prime UTR variant	ZPR1	0.794989	-0.155959	0.0137306	-11.3585	6.73e-30
11	116778201	rs964184	G	C	3 prime UTR variant	ZPR1	0.794989	-0.155959	0.0137306	-11.3585	6.73e-30
11	116778201	rs964184	G	C	3 prime UTR variant	ZPR1	0.794989	-0.155959	0.0137306	-11.3585	6.73e-30
11	116778201	rs964184	G	C	3 prime UTR variant	ZPR1	0.794989	-0.155959	0.0137306	-11.3585	6.73e-30
11	116778201	rs964184	G	C	3 prime UTR variant	ZPR1	0.794989	-0.155959	0.0137306	-11.3585	6.73e-30
11	116778201	rs964184	G	C	3 prime UTR variant	ZPR1	0.794989	-0.155959	0.0137306	-11.3585	6.73e-30
11	116778201	rs964184	G	C	3 prime UTR variant	ZPR1	0.794989	-0.155959	0.0137306	-11.3585	6.73e-30
11	116778201	rs964184	G	C	3 prime UTR variant	ZPR1	0.794989	-0.155959	0.0137306	-11.3585	6.73e-30
11	116778201	rs964184	G	C	3 prime UTR variant	ZPR1	0.794989	-0.155959	0.0137306	-11.3585	6.73e-30
11	116778201	rs964184	G	C	3 prime UTR variant	ZPR1	0.794989	-0.155959	0.0137306	-11.3585	6.73e-30
11	116778201	rs964184	G	C	3 prime UTR variant	ZPR1	0.794989	-0.155959	0.0137306	-11.3585	6.73e-30
11	116778201	rs964184	G	C	3 prime UTR variant	ZPR1	0.794989	-0.155959	0.0137306	-11.3585	6.73e-30
11	116778201	rs964184	G	C	3 prime UTR variant	ZPR1	0.794989	-0.155959	0.0137306	-11.3585	6.73e-30
11	116778201	rs964184	G	C	3 prime UTR variant	ZPR1	0.794989	-0.155959	0.0137306	-11.3585	6.73e-30
11	116778201	rs964184	G	C	3 prime UTR variant	ZPR1	0.794989	-0.155959	0.0137306	-11.3585	6.73e-30
11	116778201	rs964184	G	C	3 prime UTR variant	ZPR1	0.794989	-0.155959	0.0137306	-11.3585	6.73e-30
11	116778201	rs964184	G	C	3 prime UTR variant	ZPR1	0.794989	-0.155959	0.0137306	-11.3585	6.73e-30
11	116778201	rs964184	G	C	3 prime UTR variant	ZPR1	0.794989	-0.155959	0.0137306	-11.3585	6.73e-30
11	116778201	rs964184	G	C	3 prime UTR variant	ZPR1	0.794989	-0.155959	0.0137306	-11.3585	6.73e-30
11	116778201	rs964184	G	C	3 prime UTR variant	ZPR1	0.794989	-0.155959	0.0137306	-11.3585	6.73e-30
11	116778201	rs964184	G	C	3 prime UTR variant	ZPR1	0.794989	-0.155959	0.0137306	-11.3585	6.73e-30
11	116778201	rs964184	G	C	3 prime UTR variant	ZPR1	0.794989	-0.155959	0.0137306	-11.3585	6.73e-30
11	116778201	rs964184	G	C	3 prime UTR variant	ZPR1	0.794989	-0.155959	0.0137306	-11.3585	6.73e-30
11	116778201	rs964184	G	C	3 prime UTR variant	ZPR1	0.794989	-0.155959	0.0137306	-11.3585	6.73e-30
11	116778201	rs964184	G	C	3 prime UTR variant	ZPR1	0.794989	-0.155959	0.0137306	-11.3585	6.73e-30
11	116778201	rs964184	G	C	3 prime UTR variant	ZPR1	0.794989	-0.155959	0.0137306	-11.3585	6.73e-30
11	116778201	rs964184	G	C	3 prime UTR variant	ZPR1	0.794989	-0.155959	0.0137306	-11.3585	6.73e-30
11	116778201	rs964184	G	C	3 prime UTR variant	ZPR1	0.794989	-0.155959	0.0137306	-11.3585	6.73e-30
11	116778201	rs964184	G	C	3 prime UTR variant	ZPR1	0.794989	-0.155959	0.0137306	-11.3585	6.73e-30
11	116778201	rs964184	G	C	3 prime UTR variant	ZPR1	0.794989	-0.155959	0.0137306	-11.3585	6.73e-30
11	116778201	rs964184	G	C	3 prime UTR variant	ZPR1	0.794989	-0.155959	0.0137306	-11.3585	6.73e-30
11	116778201	rs964184	G	C	3 prime UTR variant	ZPR1	0.794989	-0.155959	0.0137306	-11.3585	6.73e-30
11	116778201	rs964184	G	C	3 prime UTR variant	ZPR1	0.794989	-0.155959	0.0137306	-11.3585	6.73e-30
11	116778201	rs964184	G	C	3 prime UTR variant	ZPR1	0.794989	-0.155959	0.0137306	-11.3585	6.73e-30
11	116778201	rs964184	G	C	3 prime UTR variant	ZPR1	0.794989	-0.155959	0.0137306	-11.3585	6.73e-30
11	116778201	rs964184	G	C	3 prime UTR variant	ZPR1	0.794989	-0.155959	0.0137306	-11.3585	6.73e-30
11	116778201	rs964184	G	C	3 prime UTR variant	ZPR1	0.794989	-0.155959	0.0137306	-11.3585	6.73e-30
11	116778201	rs964184	G	C	3 prime UTR variant	ZPR1	0.794989	-0.155959	0.0137306	-11.3585	6.73e-30
11	116778201	rs964184	G	C	3 prime UTR variant	ZPR1	0.794989	-0.155959	0.0137306	-11.3585	6.73e-30
11	116778201	rs964184	G	C	3 prime UTR variant	ZPR1	0.794989	-0.155959	0.0137306	-11.3585	6.73e-30
11	116778201	rs964184	G	C	3 prime UTR variant	ZPR1	0.794989	-0.155959	0.0137306	-11.3585	6.73e-30
11	116778201	rs964184	G	C	3 prime UTR variant	ZPR1	0.794989	-0.155959	0.0137306	-11.3585	6.73e-30
11	116778201	rs964184	G	C	3 prime UTR variant	ZPR1	0.794989	-0.155959	0.0137306	-11.3585	6.73e-30
11	116778201	rs964184	G	C	3 prime UTR variant	ZPR1	0.794989	-0.155959	0.0137306	-11.3585	6.73e-30
11	116778201	rs964184	G	C	3 prime UTR variant	ZPR1	0.794989	-0.155959	0.0137306	-11.3585	6.73e-30
11	116778201	rs964184	G	C	3 prime UTR variant	ZPR1	0.794989	-0.155959	0.0137306	-11.3585	6.73e-30
11	116778201	rs964184	G	C	3 prime UTR variant	ZPR1	0.794989	-0.155959	0.0137306	-11.3585	6.73e-30
11	116778201	rs964184	G	C	3 prime UTR variant	ZPR1	0.794989	-0.155959	0.0137306	-11.3585	6.73e-30
11	116778201	rs964184	G	C	3 prime UTR variant	ZPR1	0.794989	-0.155959	0.0137306	-11.3585	6.73e-30
11	116778201	rs964184	G	C	3 prime UTR variant	ZPR1	0.794989	-0.155959	0.0137306	-11.3585	6.73e-30
11	116778201	rs964184	G	C	3 prime UTR variant	ZPR1	0.794989	-0.155959	0.0137306	-11.3585	6.73e-30
11	116778201	rs964184	G	C	3 prime UTR variant	ZPR1	0.794989	-0.155959	0.0137306	-11.3585	6.73e-30
11	116778201	rs964184	G	C	3 prime UTR variant	ZPR1	0.794989	-0.155959	0.0137306	-11.3585	6.73e-30
11	116778201	rs964184	G	C	3 prime UTR variant	ZPR1	0.794989	-0.155959	0.0137306	-11.3585	6.73e-30
11	116778201	rs964184	G	C	3 prime UTR variant	ZPR1	0.794989	-0.155959	0.0137306	-11.3585	6.73e-30
11	116778201	rs964184	G	C	3 prime UTR variant	ZPR1	0.794989	-0.155959	0.0137306	-11.3585	6.73e-30
11	116778201	rs964184	G	C	3 prime UTR variant	ZPR1	0.794989	-0.155959	0.0137306	-11.3585	6.73e-30
11	116778201	rs964184	G	C	3 prime UTR variant	ZPR1	0.794989	-0.155959	0.0137306	-11.3585	6.73e-30
11	116778201	rs964184	G	C	3 prime UTR variant	ZPR1	0.794989	-0.155959	0.0137306	-11.3585	6.73e-30
11	116778201	rs964184	G	C	3 prime UTR variant	ZPR1	0.794989	-0.155959	0.0137306	-11.3585	6.73e-30
11	116778201	rs964184	G	C	3 prime UTR variant	ZPR1	0.794989	-0.155959	0.0137306	-11.3585	6.73e-30
11	116778201	rs964184	G	C	3 prime UTR variant	ZPR1	0.794989	-0.155959	0.0137306	-11.3585	6.73e-30
11	116778201	rs964184	G	C	3 prime UTR variant	ZPR1	0.794989	-0.155959	0.0137306	-11.3585	6.73e-30
11	116778201	rs964184	G	C	3 prime UTR variant	ZPR1	0.794989	-0.155959	0.0137306	-11.3585	6.73e-30
11	116778201	rs964184	G	C	3 prime UTR variant	ZPR1	0.794989	-0.155959	0.0137306	-11.3585	6.73e-30
11	116778201	rs964184	G	C	3 prime UTR variant	ZPR1	0.794989	-0.155959	0.0137306	-11.3585	6.73e-30
11	116778201	rs964184	G	C	3 prime UTR variant	ZPR1	0.794989	-0.155959	0.0137306	-11.3585	6.73e-30
11	116778201	rs964184	G	C	3 prime UTR variant	ZPR1	0.794989	-0.155959	0.0137306	-11.3585	6.73e-30
11	116778201	rs964184	G	C	3 prime UTR variant	ZPR1	0.794989	-0.155959	0.0137306	-11.3585	6.73e-30
11	116778201	rs964184	G	C	3 prime UTR variant	ZPR1	0.794989	-0.155959	0.0137306	-11.3585	6.73e-30
11	116778201	rs964184	G	C	3 prime UTR variant	ZPR1	0.794989	-0.155959	0.0137306	-11.3585	6.73e-30
11	116778201	rs964184	G	C	3 prime UTR variant	ZPR1	0.794989	-0.155959	0.0137306	-11.3585	6.73e-30
11	116778201	rs964184	G	C	3 prime UTR variant	ZPR1	0.794989	-0.155959	0.0137306	-11.3585	6.73e-30
11	116778201	rs964184	G	C	3 prime UTR variant	ZPR1	0.794989	-0.155959	0.0137306	-11.3585	6.73e-30
11	116778201	rs964184	G	C	3 prime UTR variant	ZPR1	0.794989	-0.155959	0.0137306	-11.3585	6.73e-30
11	116778201	rs964184	G	C	3 prime UTR variant	ZPR1	0.794989	-0.155959	0.0137306	-11.3585	6.73e-30
11	116778201	rs964184	G	C	3 prime UTR variant	ZPR1	0.794989	-0.155959	0.0137306	-11.3585	6.73e-30
11	116778201	rs964184	G	C	3 prime UTR variant	ZPR1	0.794989	-0.155959	0.0137306	-11.3585	6.73e-30
11	116778201	rs964184	G	C	3 prime UTR variant	ZPR1	0.794989	-0.155959	0.0137306	-11.3585	6.73e-30
11	116778201	rs964184	G	C	3 prime UTR variant	ZPR1	0.794989	-0.155959	0.0137306	-11.3585	6.73e-30
11	116778201	rs964184	G	C	3 prime UTR variant	ZPR1	0.794989	-0.155959	0.0137306	-11.3585	6.73e-30
11	116778201	rs964184	G	C	3 prime UTR variant	ZPR1	0.794989	-0.155959	0.0137306	-11.3585	6.73e-30
11	116778201	rs964184	G	C	3 prime UTR variant	ZPR1	0.794989	-0.155959	0.0137306	-11.3585	6.73e-30
11	116778201	rs964184	G	C	3 prime UTR variant	ZPR1	0.794989	-0.155959	0.0137306	-11.3585	6.73e-30
11	116778201	rs964184	G	C	3 prime UTR variant	ZPR1	0.794989	-0.155959	0.0137306	-11.3585	6.73e-30
11	116778201	rs964184	G	C	3 prime UTR variant	ZPR1	0.794989	-0.155959	0.0137306	-11.3585	6.73e-30
11	116778201	rs964184	G	C	3 prime UTR variant	ZPR1	0.794989	-0.155959	0.0137306	-11.3585	6.73e-30
11	116778201	rs964184	G	C	3 prime UTR variant	ZPR1	0.794989	-0.155959	0.0137306	-11.3585	6.73e-30
11	116778201	rs964184	G	C	3 prime UTR variant	ZPR1	0.794989	-0.155959	0.0137306	-11.3585	6.73e-30
11	116778201	rs964184	G	C	3 prime UTR variant	ZPR1	0.794989	-0.155959	0.0137306	-11.3585	6.73e-30
11	116778201	rs964184	G	C	3 prime UTR variant	ZPR1	0.794989	-0.155959	0.0137306	-11.3585	6.73e-30
11	116778201	rs964184	G	C	3 prime UTR variant	ZPR1	0.794989	-0.155959	0.0137306	-11.3585	6.73e-30
11	116778201	rs964184	G	C	3 prime UTR variant	ZPR1	0.794989	-0.155959	0.0137306	-11.3585	6.73e-30
11	116778201	rs964184	G	C	3 prime UTR variant	ZPR1	0.794989	-0.155959	0.0137306	-11.3585	6.73e-30
11	116778201	rs964184	G	C	3 prime UTR variant	ZPR1	0.794989	-0.155959	0.0137306	-11.3585	6.73e-30
11	116778201	rs964184	G	C	3 prime UTR variant	ZPR1	0.794989	-0.155959	0.0137306	-11.3585	6.73e-30
11	116778201	rs964184	G	C	3 prime UTR variant	ZPR1	0.794989	-0.155959	0.0137306	-11.3585	6.73e-30
11	116778201	rs964184	G	C	3 prime UTR variant	ZPR1	0.794989	-0.155959	0.0137306	-11.3585	6.73e-30
11	116778201	rs964184	G	C	3 prime UTR variant	ZPR1	0.794989	-0.155959	0.0137306	-11.3585	6.73e-30
11	116778201	rs964184	G	C	3 prime UTR variant	ZPR1	0.794989	-0.155959	0.0137306	-11.3585	6.73e-30
11	116778201	rs964184	G	C	3 prime UTR variant	ZPR1	0.794989	-0.155959	0.0137306	-11.3585	6.73e-30
11	116778201	rs964184	G	C	3 prime UTR variant	ZPR1	0.794989	-0.155959	0.0137306	-11.3585	6.73e-30
11	116778201	rs964184	G	C	3 prime UTR variant	ZPR1	0.794989	-0.155959	0.0137306	-11.3585	6.73e-30
11	116778201	rs964184	G	C	3 prime UTR variant	ZPR1	0.794989	-0.155959	0.0137306	-11.3585	6.73e-30
11	116778201	rs964184	G	C	3 prime UTR variant	ZPR1	0.794989	-0.155959	0.0137306	-11.3585	6.73e-30
11	116778201	rs964184	G	C	3 prime UTR variant	ZPR1	0.794989	-0.155959	0.0137306	-11.3585	6.73e-30
11	116778201	rs964184	G	C	3 prime UTR variant	ZPR1	0.794989	-0.155959	0.0137306	-11.3585	6.73e-30
11	116778201	rs964184	G	C	3 prime UTR variant	ZPR1	0.794989	-0.155959	0.0137306	-11.3585	6.73e-30
11	116778201	rs964184	G	C	3 prime UTR variant	ZPR1	0.794989	-0.155959	0.0137306	-11.3585	6.73e-30
11	116778201	rs964184	G	C	3 prime UTR variant	ZPR1	0.794989	-0.155959	0.0137306	-11.3585	6.73e-30
11	116778201	rs964184	G	C	3 prime UTR variant	ZPR1	0.794989	-0.155959	0.0137306	-11.3585	6.73e-30
11	116778201	rs964184	G	C	3 prime UTR variant	ZPR1	0.794989	-0.155959	0.0137306	-11.3585	6.73e-30
11	116778201	rs964184	G	C	3 prime UTR variant	ZPR1	0.794989	-0.155959	0.0137306	-11.3585	6.73e-30
11	116778201	rs964184	G	C	3 prime UTR variant	ZPR1	0.794989	-0.155959	0.0137306	-11.3585	6.73e-30
11	116778201	rs964184	G	C	3 prime UTR variant	ZPR1	0.794989	-0.155959	0.0137306	-11.3585	6.73e-30
11	116778201	rs964184	G	C	3 prime UTR variant	ZPR1	0.794989	-0.155959	0.0137306	-11.3585	6.73e-30
11	116778201	rs964184	G	C	3 prime UTR variant	ZPR1	0.794989	-0.155959	0.0137306	-11.3585	6.73e-30
11	116778201	rs964184	G	C	3 prime UTR variant	ZPR1	0.794989	-0.155959	0.0137306	-11.3585	6.73e-30
16	53786615	rs9939609	T	A	intron variant	FTO	0.122727	0.165394	0.0167456	9.87684	5.25e-23
16	53786615	rs9939609	T	A	intron variant	FTO	0.122727	0.165394	0.0167456	9.87684	5.25e-23
*Chr, chromosome; Pos, position; EA, effect allele; RA, reference allele; EAF, effect allele frequency; SE, standard error; P, P-value

## Sheet: Additional File 9
Additional File 9. Genome-wide significant SNPs from FLI GWAS previously reported for WC in the GWAS Catalog.
Chr	Pos	SNP	RA	EA	Function	Gene	EAF	Beta	SE	Z-score	P
16	53768582	rs11642015	C	T	intron variant	FTO	0.126217	0.160773	0.016568	9.70383	2.9e-22
16	53806613	rs12149574	C	G	intron variant	FTO	0.134575	0.154	0.0161706	9.52349	1.67e-21
16	20237087	rs12599169	C	T	intron variant,non coding transcript variant	-	0.266123	-0.0748299	0.0131901	-5.67318	1.4e-08
4	45173674	rs13130484	C	T	intergenic variant	-	0.262481	0.0751321	0.0128907	5.82838	5.6e-09
4	45173674	rs13130484	C	T	intergenic variant	-	0.262481	0.0751321	0.0128907	5.82838	5.6e-09
16	53767042	rs1421085	T	C	intron variant	FTO	0.126603	0.162801	0.0165385	9.84373	7.3e-23
16	53767042	rs1421085	T	C	intron variant	FTO	0.126603	0.162801	0.0165385	9.84373	7.3e-23
16	53767042	rs1421085	T	C	intron variant	FTO	0.126603	0.162801	0.0165385	9.84373	7.3e-23
16	53767042	rs1421085	T	C	intron variant	FTO	0.126603	0.162801	0.0165385	9.84373	7.3e-23
16	53767042	rs1421085	T	C	intron variant	FTO	0.126603	0.162801	0.0165385	9.84373	7.3e-23
16	53769662	rs1558902	T	A	intron variant	FTO	0.126208	0.161679	0.0165635	9.76118	1.65e-22
16	53769662	rs1558902	T	A	intron variant	FTO	0.126208	0.161679	0.0165635	9.76118	1.65e-22
16	53769662	rs1558902	T	A	intron variant	FTO	0.126208	0.161679	0.0165635	9.76118	1.65e-22
16	53769662	rs1558902	T	A	intron variant	FTO	0.126208	0.161679	0.0165635	9.76118	1.65e-22
16	53769662	rs1558902	T	A	intron variant	FTO	0.126208	0.161679	0.0165635	9.76118	1.65e-22
16	53769662	rs1558902	T	A	intron variant	FTO	0.126208	0.161679	0.0165635	9.76118	1.65e-22
19	44892362	rs2075650	A	G	intron variant	TOMM40	0.0832306	0.113874	0.0200974	5.66612	1.46e-08
19	44892362	rs2075650	A	G	intron variant	TOMM40	0.0832306	0.113874	0.0200974	5.66612	1.46e-08
8	125495066	rs2980888	T	C	intron variant,non coding transcript variant	TRIB1AL	0.718005	-0.0919513	0.0125803	-7.30918	2.69e-13
8	125495066	rs2980888	T	C	intron variant,non coding transcript variant	TRIB1AL	0.718005	-0.0919513	0.0125803	-7.30918	2.69e-13
*Chr, chromosome; Pos, position; EA, effect allele; RA, reference allele; EAF, effect allele frequency; SE, standard error; P, P-value
